# Supplementary material for: Reliability of a Risk-Factor Questionnaire for Osteoporosis: A Primary Care Survey Study with Dual Energy X-ray Absorptiometry Ground Truth
Source: Int J Environ Res Public Health. 2021 Jan 28;18(3):1136. doi: 10.3390/ijerph18031136 (PMC7908374; doi:10.3390/ijerph18031136)
Supplement: Supplementary file 1 [file ijerph-18-01136-s001.zip]

Archive with 5 entries (4 files):
- Supplement/
- Supplement/Figure S1.docx
- Supplement/GroundData.xlsx.xlsx
- Supplement/TableS1.docx.docx
- Supplement/TableS2.docx.docx
