# Supplementary material for: Reliability of a Risk-Factor Questionnaire for Osteoporosis: A Primary Care Survey Study with Dual Energy X-ray Absorptiometry Ground Truth
Source: Int J Environ Res Public Health. 2021 Jan 28;18(3):1136. doi: 10.3390/ijerph18031136 (PMC7908374; doi:10.3390/ijerph18031136)
Supplement: Supplementary file 1 [file ijerph-18-01136-s001.zip › Supplement/GroundData.xlsx.xlsx]

## Sheet: DataRAW
Index	Gender (1=male, 2=female)	Chronic gastrointestinal disease	Reumatoid arthritis	Malabsorbtion Syndrom	Renal insufficiency or other disease	Liver insufficiency or other disease	Eating disorder	Growth retardation	Developmental retardation	early Menopause before 45	Prolonged period / delayed menopause	Organ transplantantion	Osteoporosis	Other bone disease	Connective tissue disease (scleroderma)	Corticoid therapy or Cushing syndrome	Anticonvulsive therapy	Height loss of 4 cm	Long immobolisation periods	Spontaneous fracture without traumatic mechanism	Thyroid, parathyroid or other endocrine dysfunctions	Sex hormonal dysfunction	Heparin or other anticoagulation treatment	Cancer, chemotherapy treatment	Familiar predisposal for osteoporosis	Femur Neck BMC (g)	Femur Neck BMD (g/cm2)	Femur Neck T-SCORE	Femur Neck Z-SCORE	Femur Neck age match (%)	Femur Total BMC (g)	Femur Total BMD (g/cm2)	Femur Total T-SCORE	Femur Total Z-SCORE	Femur Total age match (%)	Trochanter BMD	Inter-track BMD	Lumbar spine BMC (g)	Lumbar spine total BMD (g/cm2)	L1 BMD	L2 BMD	L3 BMD	L4 BMD	Lumbar spine T SCORRE	Lumbar spine Z SCORE	Lumbar spine age match (%)	BMC Radius	BMD Radius	Radius T- Score
1	2	2	2	2	2	2	2	2	2	2	2	2	1	2	2	2	2	2	2	1	2	2	2	2	1	3.55	0.692	-1.4	0.1	102	24.88	0.724	-1.8	-0.5	92	0.581	0.808	44.11	0.836	0.82	0.847	0.819	0.855	-0.9	-0.1	98	n.a.	n.a.	n.a.
2	2	2	2	2	2	2	2	2	2	1	3	2	2	2	2	2	2	2	2	2	1	3	2	3	2	3.4	0.74	-1	1.3	125	30.28	0.899	-0.4	1.7	130	0.681	1.068	54.76	0.945	0.835	0.882	1.02	1.014	-0.9	1.8	126	n.a.	n.a.	n.a.
3	2	2	1	3	2	3	2	2	2	2	2	2	2	2	2	3	2	2	2	2	2	2	2	2	2	5.5	0.986	1.2	2.7	145	34.63	1.023	0.7	1.9	129	0.803	1.158	70.75	1.159	1.101	1.144	1.148	1.236	1	2.8	136	n.a.	n.a.	n.a.
4	2	2	1	2	2	2	2	2	2	2	2	2	1	1	2	1	2	2	1	2	2	2	2	2	1	n.a.	n.a.	n.a.	n.a.	n.a.	n.a.	n.a.	n.a.	n.a.	n.a.	n.a.	n.a.	72.73	1.162	1.221	1.153	1.173	1.114	1	3.5	150	5.86	0.403	-3.3
5	1	3	2	2	2	2	2	2	2	3	3	2	2	2	2	3	2	2	3	2	1	3	2	2	2	5.48	0.935	0	1	117	38.82	1.024	-1	0.4	106	0.777	1.199	88.53	1.356	1.187	1.338	1.374	1.509	2.4	3	133	n.a.	n.a.	n.a.
6	2	2	2	2	2	2	2	2	2	2	1	2	2	2	2	2	2	2	2	2	2	2	2	2	2	2.58	0.647	-1.8	-1.6	78	20.14	0.769	-1.4	-1.3	83	0.575	0.906	44.47	0.862	0.852	0.865	0.92	0.829	1.7	-1.6	83	n.a.	n.a.	n.a.
7	2	1	1	2	2	2	2	2	2	2	1	2	2	2	2	2	2	2	2	2	2	2	2	2	1	n.a.	n.a.	n.a.	n.a.	n.a.	n.a.	n.a.	n.a.	n.a.	n.a.	n.a.	n.a.	53.33	0.908	0.852	0.976	0.865	0.939	-1.3	0	100	n.a.	n.a.	n.a.
8	1	2	1	2	2	2	2	2	2	2	2	2	2	2	2	2	2	2	2	2	2	2	2	2	2	5.64	0.958	0.2	1	116	57.28	1.209	1.2	1.5	123	0.932	1.415	89.82	1.176	1.074	1.196	1.238	1.186	0.8	1.2	112	n.a.	n.a.	n.a.
9	2	2	2	2	2	2	2	2	2	2	2	2	1	3	2	2	2	2	2	2	1	2	2	3	1	3.1	0.651	-1.8	-0.3	95	22.22	0.771	-1.4	-0.2	96	0.614	0.946	39.13	0.706	0.615	0.691	0.773	0.735	-3.1	-1.4	82	n.a.	n.a.	n.a.
10	2	2	2	2	2	2	2	2	2	2	2	2	2	2	2	2	2	2	2	2	2	2	2	2	2	3.89	0.782	-0.6	0.8	113	32.38	0.781	-1.3	-0.2	96	0.546	0.933	52.37	0.874	0.815	0.885	0.846	0.94	-1.6	0	100	n.a.	n.a.	n.a.
11	2	2	2	2	2	2	2	2	2	1	2	2	2	2	2	2	2	2	2	2	2	1	2	2	3	2.89	0.542	-2.8	-0.5	90	23.32	0.674	-2.2	-0.2	96	0.535	0.789	53.34	0.898	0.827	0.867	0.959	0.919	-1.4	1.2	118	n.a.	n.a.	n.a.
12	2	1	2	2	2	2	2	2	2	2	2	2	2	2	2	2	2	2	2	2	1	1	2	2	2	3.71	0.748	-0.9	-0.1	99	27.76	0.845	-0.8	-0.3	99	0.629	0.979	64.12	0.99	0.916	1.026	1.032	0.979	-0.5	0.3	104	n.a.	n.a.	n.a.
13	2	2	2	2	2	2	2	2	2	2	2	2	2	2	2	2	2	2	2	3	2	2	1	2	2	2.72	0.545	-2.7	-1	83	24.3	0.716	-1.9	-0.4	93	0.595	0.825	49.03	0.816	0.751	0.808	0.84	0.855	-2.1	-0.1	99	n.a.	n.a.	n.a.
14	2	2	2	2	3	2	2	2	2	2	2	2	2	2	2	2	2	2	2	2	1	2	2	2	2	3.34	0.634	-1.9	-0.7	89	28.51	0.773	-1.4	-0.5	93	0.581	0.913	48.88	0.815	0.775	0.87	0.85	0.777	-2.1	-0.7	91	n.a.	n.a.	n.a.
15	2	2	2	2	2	2	2	2	2	2	1	2	1	2	2	2	2	2	2	2	2	1	2	1	1	2.04	0.465	-3.5	-2	67	21.59	0.568	-3.1	-1.9	71	0.398	0.664	43.36	0.767	0.764	0.777	0.833	0.698	-2.5	-0.9	89	n.a.	n.a.	n.a.
16	2	2	2	2	2	2	2	2	2	2	2	2	1	2	2	2	2	2	1	2	1	2	2	2	3	3.63	0.766	-0.7	1.1	119	33.55	0.963	0.2	1.8	129	0.758	1.125	n.a.	n.a.	n.a.	n.a.	n.a.	n.a.	n.a.	n.a.	n.a.	n.a.	n.a.	n.a.
17	2	2	1	3	2	2	2	2	2	2	2	2	1	2	2	2	2	1	2	1	2	2	1	2	2	3.11	0.606	-2.2	0	100	36.53	0.801	-1.2	0.7	113	0.58	0.926	51.52	0.921	0.823	0.823	0.963	1.057	-1.1	1.4	120	n.a.	n.a.	n.a.
18	2	2	1	2	2	2	2	2	2	2	2	2	1	2	2	3	3	1	2	2	2	2	1	2	1	3.48	0.609	-2.2	0	100	29.08	0.775	-1.4	0.5	109	0.637	0.9	43.81	0.779	0.759	0.783	0.775	0.797	-2.4	0.1	101	n.a.	n.a.	n.a.
19	1	2	2	2	2	2	2	2	2	2	2	2	2	3	3	2	2	1	2	2	2	2	1	2	2	4.65	0.782	-1.1	0.1	102	47.24	0.902	-0.9	-0.2	97	0.685	1.024	43.81	0.779	0.97	1.008	1.164	1.805	-2.4	0.1	101	n.a.	n.a.	n.a.
20	2	1	2	2	2	2	2	2	2	2	2	2	1	2	2	2	2	1	2	1	2	2	2	2	2	3.4	0.688	-1.5	0.2	104	25.96	0.797	-1.2	0.2	103	0.527	0.975	29.45	0.693	0.618	0.661	0.723	0.756	-3.2	-1.2	84	n.a.	n.a.	n.a.
21	2	2	2	2	2	2	2	2	2	2	2	2	2	2	2	2	2	2	2	2	1	2	2	2	1	3.81	0.672	-1.6	-1	86	27.44	0.763	-1.5	-1.1	85	0.565	0.905	67.63	1.113	1.144	1.224	1.064	1.043	0.6	1.2	113	n.a.	n.a.	n.a.
22	2	2	2	2	2	2	2	2	2	2	2	2	2	2	2	2	2	1	2	2	2	2	2	2	1	3.58	0.73	-1.1	0.9	116	26.96	0.803	-1.1	0.5	109	0.56	0.984	56.46	0.993	0.943	0.975	1.022	1.018	-0.5	1.8	125	n.a.	n.a.	n.a.
23	2	2	2	2	2	2	2	2	2	2	2	2	2	2	2	2	2	1	2	2	2	2	2	2	2	2.89	0.553	-2.7	-1	83	26.47	0.736	-1.7	-0.3	95	0.536	0.895	46.69	0.849	0.815	0.852	0.879	0.842	-1.8	0.1	102	n.a.	n.a.	n.a.
24	2	2	2	2	3	2	2	2	2	2	2	2	3	2	3	3	3	3	3	3	3	3	3	3	3	2.67	0.588	-2.3	0.2	103	27.54	0.752	-1.6	0.8	114	0.604	0.855	51.59	0.931	0.806	0.92	0.963	1.015	-1.1	1.8	127	n.a.	n.a.	n.a.
25	2	1	2	2	2	2	2	1	1	2	2	2	2	2	2	2	1	1	2	2	1	3	2	2	1	2.77	0.633	-1.9	-1.7	77	24.47	0.794	-1.2	-1.1	86	0.59	0.917	51.35	0.912	0.839	0.871	0.915	0.985	-1.2	-1	89	n.a.	n.a.	n.a.
26	2	1	1	2	2	2	2	2	2	1	2	2	1	1	2	2	2	1	2	3	2	2	1	2	2	3.8	0.725	-1.1	1.3	124	35.93	0.834	-0.9	1.3	123	0.632	0.979	29.94	0.943	n.a.	n.a.	0.895	0.986	-1.4	1.4	119	5.98	0.405	-3.2
27	1	2	1	2	2	2	2	2	2	2	2	2	2	2	2	2	2	2	2	2	2	2	2	2	2	7.65	1.174	1.8	3.4	164	62.71	1.236	1.3	2.4	143	1.04	1.379	136.38	1.71	1.537	1.563	1.756	2.006	5.6	6.8	178	n.a.	n.a.	n.a.
28	2	2	1	2	2	2	2	2	2	2	1	2	2	2	2	2	2	2	1	2	2	1	2	2	1	3.77	0.752	-0.9	0.2	104	29.99	0.846	-0.8	-0.1	99	0.699	0.951	62.94	0.976	0.974	1.006	1.013	0.923	-0.6	0.5	106	n.a.	n.a.	n.a.
29	2	2	2	3	2	2	2	2	2	2	2	2	2	2	2	2	2	2	2	1	1	2	1	1	2	3	0.579	-2.4	-0.4	93	26.84	0.745	-1.6	0.1	102	0.587	0.868	54.27	0.877	0.79	0.908	0.846	0.942	-1.5	0.8	111	n.a.	n.a.	n.a.
30	2	2	2	2	2	2	2	2	2	2	2	2	1	1	2	2	2	1	2	1	2	2	2	2	1	3.09	0.583	-2.4	-1	98	25.98	0.764	-1.5	0.6	110	0.537	1.033	n.a.	n.a.	n.a.	n.a.	n.a.	n.a.	n.a.	n.a.	n.a.	4.93	0.409	-3.2
31	2	2	2	2	2	2	2	2	2	3	3	2	2	2	2	2	2	2	2	2	2	3	2	2	2	3.69	0.72	-1.2	-1.1	86	28.96	0.811	-1.1	-1.1	86	0.622	0.949	56.3	0.93	0.852	0.89	1.015	0.952	-1.1	-1.1	89	n.a.	n.a.	n.a.
32	1	2	2	2	2	2	2	2	2	2	2	2	1	2	2	2	2	2	2	2	2	2	1	2	2	2.89	0.68	-1.8	-0.4	93	39.57	0.735	-2	-1	83	0.547	0.833	68.62	1.1	n.a.	1.041	1.108	1.159	-1	1	111	6.58	0.331	-6.8
33	1	2	2	2	2	2	2	2	2	2	2	3	3	3	3	2	2	3	3	3	3	3	3	1	1	5.11	0.876	-0.4	0.7	112	49.04	0.927	-0.7	-1	98	0.779	1.021	53.04	0.769	0.863	0.751	0.717	0.762	-2.9	-2.1	77	n.a.	n.a.	n.a.
34	1	2	2	2	2	2	2	2	2	3	3	2	2	2	2	1	2	2	2	2	1	1	2	2	2	5.01	0.899	-0.2	0.9	117	50.76	1.163	0.9	1.5	124	0.903	1.361	62.01	0.966	0.901	0.92	1.002	1.019	-1.1	-0.3	103	n.a.	n.a.	n.a.
35	2	2	1	2	1	2	2	2	2	2	2	2	2	1	2	2	2	1	2	2	1	2	1	2	2	2.06	0.751	-0.9	1.3	123	31	0.914	-0.2	1.6	127	0.616	1.074	45.8	1.082	1.048	1.117	1.128	1.035	0.3	2.8	139	n.a.	n.a.	n.a.
36	2	2	2	2	2	2	2	2	2	2	2	2	1	2	2	2	2	2	2	2	2	2	2	2	2	3.47	0.648	-1.8	-0.2	97	30.11	0.805	-1.1	0.2	104	0.63	0.943	48.35	0.825	0.804	0.719	0.756	0.987	-2	-0.1	99	n.a.	n.a.	n.a.
37	2	2	1	2	2	1	2	2	2	2	1	2	2	3	2	1	2	2	2	2	3	2	1	1	1	3.81	0.747	-0.9	0.2	103	35.02	0.914	-0.2	0.5	107	0.779	1.008	38.72	0.844	0.901	0.853	0.857	0.78	-1.8	-0.7	92	n.a.	n.a.	n.a.
38	1	2	2	2	1	2	2	2	2	2	3	2	2	2	2	1	2	2	2	2	2	2	2	2	1	2.81	0.755	-1.3	-0.1	98	34.45	0.829	-1.4	-0.7	88	0.59	1.021	58.7	0.855	0.847	0.886	0.854	0.837	-2.1	-1.3	86	n.a.	n.a.	n.a.
39	2	2	2	2	2	3	2	2	2	3	3	2	2	2	2	2	2	2	1	3	2	2	1	2	2	2.68	0.521	-0.3	-1.2	79	19.63	0.672	-2.2	-0.8	87	0.469	0.857	35.2	0.779	0.744	0.801	0.769	0.802	-2.4	-0.4	94	n.a.	n.a.	n.a.
40	2	2	2	2	2	2	2	2	2	2	2	2	2	2	2	2	2	3	2	2	2	2	1	2	2	3.87	0.711	-1.2	0.6	110	29.72	0.846	-0.8	0.8	112	0.746	1.07	60.02	0.998	0.837	0.94	1.052	1.156	-0.4	1.7	123	n.a.	n.a.	n.a.
41	1	2	1	2	2	2	2	2	2	2	2	2	1	1	2	2	2	1	2	1	1	2	3	2	1	3.91	0.645	-2.1	-1.3	78	37.9	0.712	-2.1	-1.8	72	0.53	0.828	44.04	0.602	0.573	0.563	0.639	0.623	-4.4	-4.1	57	n.a.	n.a.	n.a.
42	2	2	2	2	2	2	2	2	2	2	2	2	2	2	2	2	2	2	2	2	2	2	2	2	2	4.17	0.847	0	1.3	120	36.63	0.999	0.5	1.4	121	0.779	1.143	57.18	1.005	0.978	1.003	1.092	0.944	-0.4	1	113	n.a.	n.a.	n.a.
43	2	2	2	2	2	2	1	2	2	2	2	2	2	2	2	2	2	2	2	2	1	2	2	2	2	2.43	0.517	-3	-1.5	75	22.21	0.618	-2.7	-1.5	77	0.44	0.731	29.28	0.549	0.466	0.55	0.59	0.571	-4.5	-2.9	63	n.a.	n.a.	n.a.
44	2	2	1	2	2	2	2	2	2	2	2	2	2	2	2	2	2	1	2	2	2	2	3	2	2	2.94	0.575	-2.5	-0.3	94	26.15	0.794	-1.2	0.6	111	0.615	0.944	38.89	0.926	n.a.	0.9	0.915	0.958	-1.4	1.2	116	n.a.	n.a.	n.a.
45	2	2	2	2	2	2	2	2	2	2	2	2	3	2	2	2	2	1	2	2	2	2	2	2	1	n.a.	n.a.	n.a.	n.a.	n.a.	n.a.	n.a.	n.a.	n.a.	n.a.	n.a.	n.a.	n.a.	n.a.	n.a.	n.a.	n.a.	n.a.	n.a.	n.a.	n.a.	6.66	0.534	-0.8
46	2	2	2	2	2	2	2	2	2	2	2	2	1	2	2	2	2	2	2	2	2	2	1	2	1	3.59	0.717	-1.2	1	118	29.28	0.714	-1.9	0	101	0.539	0.802	50.7	0.844	0.747	0.816	0.821	0.987	-1.8	0.7	110	n.a.	n.a.	n.a.
47	2	2	2	2	2	2	2	2	2	1	1	2	2	2	2	2	2	2	2	2	2	2	2	2	1	3.24	0.719	-1.2	0.5	108	23.79	0.792	-1.2	0.1	102	0.526	0.973	42.18	0.83	0.713	0.77	0.892	0.97	-2	-0.1	99	n.a.	n.a.	n.a.
48	2	2	2	2	2	2	2	2	2	2	2	2	2	2	2	2	2	2	2	2	1	2	1	2	2	3.05	0.612	-2.1	-0.1	99	26.2	0.719	-1.8	0	99	0.511	0.857	20.23	0.668	n.a.	0.668	0.667	n.a.	-3.5	-1.1	85	n.a.	n.a.	n.a.
49	2	2	2	2	2	2	2	2	2	2	2	2	2	2	2	2	3	3	3	3	2	3	3	1	3	n.a.	n.a.	n.a.	n.a.	n.a.	n.a.	n.a.	n.a.	n.a.	n.a.	n.a.	n.a.	36.66	1.094	0.94	1.09	1.227	n.a.	0.7	3.1	145	n.a.	n.a.	n.a.
50	2	2	2	2	2	2	2	2	2	2	2	2	2	1	2	2	2	2	2	2	1	2	2	2	2	2.51	0.856	0.1	0.2	103	25.22	0.898	-0.4	-0.3	96	0.681	1.032	52.65	0.898	0.863	0.957	0.922	0.859	-1.4	-1.3	86	n.a.	n.a.	n.a.
51	2	2	2	2	2	2	2	2	2	2	2	2	1	3	2	2	2	2	2	2	2	2	1	2	1	2.3	0.565	-2.6	-0.5	91	26.72	0.702	-2	-0.2	96	0.503	0.824	37.88	0.641	0.593	0.599	0.678	0.683	-3.7	-1.3	82	n.a.	n.a.	n.a.
52	2	2	2	2	2	2	2	2	2	1	1	3	1	2	2	2	2	1	2	2	2	2	2	2	1	3.24	0.694	-1.4	-0.2	96	32	0.934	-0.1	0.7	111	0.737	1.079	52.38	0.863	0.778	0.884	0.851	0.914	-1.7	-0.4	95	n.a.	n.a.	n.a.
53	2	2	2	2	2	2	2	2	2	1	2	2	1	2	2	2	2	2	2	2	2	3	2	2	2	4.48	0.937	0.8	3	155	38	1.055	0.9	2.8	149	0.731	1.343	56.38	0.968	0.83	0.937	0.996	1.094	-0.7	1.8	126	n.a.	n.a.	n.a.
54	2	2	1	2	2	2	2	2	2	2	2	2	3	2	2	1	2	2	2	2	2	2	2	2	2	3.46	0.682	-1.5	0.7	113	29.92	0.777	-1.4	0.6	111	0.613	0.899	50.62	0.73	0.708	0.859	0.693	0.759	-2.9	-0.3	96	n.a.	n.a.	n.a.
55	2	2	2	2	2	2	2	2	2	2	2	2	2	2	2	1	2	1	1	2	2	2	1	1	2	n.a.	n.a.	n.a.	n.a.	n.a.	n.a.	n.a.	n.a.	n.a.	n.a.	n.a.	n.a.	96.44	1.252	1.173	1.324	1.221	1.267	1.9	4.4	163	7.42	0.387	-3.6
56	2	2	2	2	2	2	2	2	2	2	2	2	2	2	2	2	2	2	2	2	2	2	2	2	3	3.52	0.772	-0.7	-0.4	94	25.51	0.845	-0.8	-0.7	91	0.647	0.982	49.55	0.85	0.825	0.873	0.85	0.852	-1.8	-1.6	83	n.a.	n.a.	n.a.
57	2	2	2	3	2	2	2	2	2	2	2	2	3	2	2	2	2	3	3	3	2	2	2	2	2	3.24	0.713	-1.2	0.7	113	31.12	0.915	-0.2	1.4	124	0.738	1.04	35.14	0.947	n.a.	0.822	0.973	1.026	-1.2	1.2	116	n.a.	n.a.	n.a.
58	2	2	2	2	2	2	2	2	2	2	2	2	3	2	2	2	2	2	2	2	1	2	2	2	2	1.27	0.499	-3.1	-0.9	83	20.92	0.654	-2.4	-0.4	94	0.511	0.749	50.83	0.868	0.745	0.762	0.87	1.035	-1.6	1	115	n.a.	n.a.	n.a.
59	2	2	2	2	2	2	2	2	2	2	2	2	1	2	2	2	2	2	1	1	1	1	2	2	1	3.14	0.681	-1.5	-0.1	98	25.69	0.823	-1	0.1	101	0.621	0.998	40.03	0.793	0.718	0.764	0.791	0.883	-2.3	-0.8	91	n.a.	n.a.	n.a.
60	2	2	1	2	2	2	2	2	2	2	2	2	2	2	2	1	2	2	2	2	2	2	2	2	2	3.11	0.716	-1.2	0	100	31.12	0.877	-0.5	0.3	104	0.637	1.03	43.74	0.82	0.799	0.812	0.824	0.833	-2.1	-0.8	90	n.a.	n.a.	n.a.
61	2	2	2	2	2	2	2	2	2	2	2	2	1	2	2	2	2	1	2	1	1	3	2	2	2	3.4	0.669	-1.6	0.7	112	32.65	0.895	-0.4	1.7	129	0.716	1.043	49	0.842	0.768	0.812	0.886	0.895	-1.9	0.7	111	6.41	0.501	-1.4
62	2	1	1	2	2	2	2	2	2	2	2	2	2	1	2	3	3	1	3	2	1	2	3	2	1	2.97	0.653	-1.8	-0.2	96	26.36	0.783	-1.3	-1	99	0.619	0.922	42.46	0.719	0.727	0.686	0.681	0.781	-3	-1.2	85	n.a.	n.a.	n.a.
63	2	1	3	3	2	2	2	3	3	3	2	2	1	1	3	3	2	1	3	3	2	2	2	3	2	3.12	0.688	-1.4	0.1	101	30.87	0.876	-0.5	0.7	111	0.634	1.092	42.31	0.743	0.638	0.804	0.788	0.719	-2.8	-1	87	n.a.	n.a.	n.a.
64	2	2	2	2	2	2	2	2	2	2	2	2	2	2	2	2	2	2	2	2	1	2	1	2	1	3.3	0.606	-2.2	-0.9	86	41.2	0.832	-0.9	0	101	0.611	0.955	n.a.	n.a.	n.a.	n.a.	n.a.	n.a.	n.a.	n.a.	n.a.	7.12	0.542	-0.7
65	2	2	2	2	2	2	2	2	2	2	2	2	2	2	2	3	3	3	1	1	2	2	2	2	1	3.19	0.729	-1.1	-0.7	90	27.57	0.82	-1	-0.7	90	0.733	0.875	59.14	0.986	0.887	0.984	1.058	1.002	-0.6	-0.2	98	n.a.	n.a.	n.a.
66	1	2	2	2	2	2	2	2	2	2	2	2	1	1	2	2	2	2	2	2	2	2	2	2	2	5.45	0.962	0.2	0.5	107	45.63	1.004	-0.2	-0.1	99	0.755	1.138	61.64	0.882	0.833	0.978	0.871	0.846	-1.9	-1.9	81	n.a.	n.a.	n.a.
67	2	1	1	1	2	1	1	1	1	1	1	1	3	1	1	1	1	2	2	2	3	1	2	1	2	3.93	0.699	-1.3	0.9	118	31.96	0.767	-1.4	0.6	111	0.515	0.913	47.21	1.074	1.049	n.a.	1.061	1.111	0.2	2.9	142	5.24	0.36	-4.1
68	2	3	2	2	2	2	2	2	2	1	3	2	1	1	2	2	2	1	1	1	1	2	2	2	1	2.86	0.586	-2.4	-0.9	86	19.81	0.668	-2.2	-1	84	0.571	0.757	n.a.	n.a.	n.a.	n.a.	n.a.	n.a.	n.a.	n.a.	n.a.	5.33	0.436	-2.7
69	2	2	1	2	2	2	2	2	2	1	2	2	1	2	2	2	2	1	2	2	2	2	2	2	1	2.88	0.565	-2.6	-0.4	92	25.38	0.67	-2.2	-0.4	93	0.465	0.802	42.58	0.776	0.645	0.699	0.814	0.89	-2.5	-0.1	99	5.1	0.388	-3.5
70	2	2	2	2	2	2	2	2	2	2	2	2	1	3	2	2	2	2	2	1	2	2	2	2	2	2.63	0.561	-2.6	-0.2	96	24.24	0.693	-2	0.1	102	0.544	0.812	23.38	0.674	n.a.	0.711	0.734	0.726	-3.7	-0.9	88	n.a.	n.a.	n.a.
71	2	2	2	3	2	2	2	2	2	2	2	2	2	2	2	2	2	2	2	2	2	2	2	2	2	3.6	0.778	-0.6	0.9	115	35.48	1.036	0.8	2.1	132	0.749	1.26	68.22	1.046	0.987	1.037	1.027	1.118	0	1.8	124	n.a.	n.a.	n.a.
72	2	2	2	2	2	2	2	2	2	2	2	2	1	3	2	2	2	2	1	2	2	2	2	2	1	3.32	0.618	-2.1	-0.5	91	27.78	0.722	-1.8	-0.6	91	0.556	0.85	54.24	0.827	0.747	0.894	0.778	0.861	-2	-0.2	97	n.a.	n.a.	n.a.
73	2	1	2	2	2	2	2	2	2	2	2	2	2	2	2	2	2	2	2	1	1	1	2	2	1	3.62	0.856	0.1	1.4	121	29.74	0.962	0.2	1.1	117	0.798	1.088	57.71	1.007	0.903	1.009	1.023	1.074	-0.4	1.1	113	n.a.	n.a.	n.a.
74	2	2	2	3	2	2	2	2	2	2	2	2	2	2	3	2	2	2	1	1	2	2	1	2	2	3.71	0.785	-0.6	1.1	119	19.35	0.783	-1.3	0.1	102	0.687	0.827	53.25	0.958	0.793	0.927	1.139	0.932	-0.8	1.2	116	n.a.	n.a.	n.a.
75	2	2	2	2	2	2	2	2	2	2	2	2	2	2	2	2	2	2	2	1	2	2	2	2	1	3.53	0.639	-1.9	-1.1	84	35.19	0.759	-1.5	-1	86	0.522	0.912	65.4	0.918	0.889	0.985	0.92	0.88	-1.2	-0.4	96	n.a.	n.a.	n.a.
76	2	1	2	2	2	2	2	2	2	1	2	2	2	2	2	1	2	2	2	1	2	2	2	1	2	6.24	1.203	3.2	3.9	156	41.68	1.22	2.3	2.7	137	0.809	1.564	77.18	1.122	1.02	1.156	1.17	1.136	0.7	1.4	115	n.a.	n.a.	n.a.
77	2	1	1	1	1	1	1	1	1	1	2	1	1	1	1	1	1	2	1	1	2	1	1	1	1	3.46	0.615	-2.1	-0.9	87	28.97	0.746	-1.6	-0.7	90	0.567	0.856	52.17	1.006	0.905	0.933	1.002	1.135	-0.4	1	112	n.a.	n.a.	n.a.
78	2	2	2	2	2	2	2	2	2	2	2	2	3	2	2	2	2	2	1	1	2	2	1	2	2	3.26	0.659	-1.7	0.6	111	27.16	0.801	-1.2	0.9	116	0.557	1.001	n.a.	n.a.	n.a.	n.a.	n.a.	n.a.	n.a.	n.a.	n.a.	6.15	0.427	-2.8
79	2	2	2	2	1	2	2	2	2	2	2	2	2	3	2	2	2	2	2	1	2	2	2	2	2	3.25	0.721	-1.2	1	118	30.26	0.87	-0.6	1.3	122	0.622	1.065	n.a.	n.a.	n.a.	n.a.	n.a.	n.a.	n.a.	n.a.	n.a.	n.a.	n.a.	n.a.
80	2	2	2	2	2	2	2	2	2	2	2	2	2	2	2	1	2	2	1	1	2	2	1	2	2	4.9	0.868	0.2	1.1	117	33.23	1.069	1	1.6	123	0.823	1.282	56.14	0.997	1.014	0.923	0.957	1.102	-0.5	0.5	106	8.61	0.619	0.7
81	2	2	2	2	2	2	2	2	2	2	2	2	1	2	2	1	2	2	1	1	2	2	2	2	1	3.42	0.6	-2.2	0.1	101	26.73	0.793	-1.2	0.9	115	0.646	0.933	59.13	0.989	0.897	0.999	0.97	1.063	-0.5	2.2	132	n.a.	n.a.	n.a.
82	2	2	2	2	2	2	2	2	2	2	2	2	2	2	2	2	2	1	1	2	2	2	2	2	1	3.43	0.685	-1.5	-0.5	93	28.14	0.782	-1.3	-0.7	91	0.544	0.917	49.45	0.841	0.786	0.789	0.915	0.863	-1.9	-0.9	90	n.a.	n.a.	n.a.
83	2	2	2	2	2	2	2	2	2	2	2	2	2	2	2	2	2	2	2	2	1	2	2	2	1	3.64	0.667	-1.6	0.2	103	30.18	0.796	-1.2	0.3	106	0.53	0.998	53.04	0.806	0.783	0.838	0.801	0.805	-2.2	0	100	n.a.	n.a.	n.a.
84	2	2	1	2	2	2	2	2	2	1	1	3	2	2	2	2	2	1	1	1	2	2	2	2	1	2.29	0.798	-0.5	0	100	41.23	1.073	1.1	1.4	119	0.713	1.296	54.32	0.945	0.932	0.993	0.929	0.923	-0.9	-0.4	95	n.a.	n.a.	n.a.
85	2	2	2	2	2	2	2	2	2	2	2	2	2	2	2	2	2	2	2	2	2	2	2	1	2	3.01	0.615	-2.1	-0.6	90	26.78	0.704	-2	-0.7	89	0.515	0.828	47.93	0.79	0.702	0.735	0.766	0.918	-2.3	-0.6	92	n.a.	n.a.	n.a.
86	2	2	2	2	2	2	2	2	2	2	2	2	1	1	2	2	2	1	2	2	2	2	2	2	1	3.05	0.667	-1.6	0.6	111	24.99	0.77	-1.4	0.6	110	0.586	0.921	48.54	0.758	0.682	0.633	0.765	0.889	-2.6	0	100	n.a.	n.a.	n.a.
87	2	2	1	2	2	2	2	2	2	2	2	2	1	2	2	2	2	2	2	2	1	2	1	2	1	3.81	0.712	-1.2	0.3	105	37.46	0.933	-0.1	1.2	118	0.586	1.169	n.a.	n.a.	n.a.	n.a.	n.a.	n.a.	n.a.	n.a.	n.a.	8.01	0.583	0.1
88	2	3	3	3	3	3	3	3	3	3	3	2	2	3	3	3	3	2	1	3	3	3	1	1	1	4.39	0.794	-0.5	1.3	123	37.56	0.93	-0.1	1.4	123	0.678	1.067	59.32	0.914	0.851	0.877	0.911	1.001	-1.2	0.9	113	n.a.	n.a.	n.a.
89	2	2	2	2	2	2	2	2	2	1	1	3	1	1	2	2	2	2	2	2	2	2	1	2	2	3.24	0.683	-1.5	0.3	104	22.18	0.685	-2.1	-0.6	90	0.548	0.763	53.82	0.88	0.894	0.844	0.918	0.867	-1.5	0.6	107	n.a.	n.a.	n.a.
90	2	2	1	2	2	2	1	2	2	2	2	2	2	2	2	2	2	2	2	2	2	2	2	2	2	3.63	0.765	-0.8	-0.1	98	34.48	0.802	-1.1	-0.7	90	0.6	0.902	73.02	1.082	0.903	1.131	1.207	1.072	0.3	1	111	n.a.	n.a.	n.a.
91	2	2	2	2	2	2	2	2	2	2	2	2	1	1	2	2	2	2	2	2	2	2	1	2	2	3.14	0.565	-2.6	-0.5	91	27.05	0.683	-2.1	-0.4	93	0.528	0.835	42.93	0.901	n.a.	0.793	0.888	1	-1.6	0.8	111	n.a.	n.a.	n.a.
92	2	2	2	2	2	2	2	2	2	2	2	2	2	2	2	2	2	2	2	2	2	2	1	2	2	3.48	0.746	-0.9	1	117	27.03	0.824	-1	0.6	110	0.612	0.974	44.72	0.864	0.845	0.853	0.856	0.898	-1.7	0.5	107	n.a.	n.a.	n.a.
93	2	2	2	2	1	2	2	2	2	2	2	2	2	2	2	2	2	2	2	2	1	2	2	2	2	3.37	0.638	-1.9	-0.3	95	28.49	0.818	-1	0.3	105	0.564	1.014	47.6	0.892	0.803	0.953	0.948	0.848	-1.4	0.5	106	n.a.	n.a.	n.a.
94	2	2	2	2	1	1	2	2	2	2	2	2	2	2	2	2	2	2	2	2	1	2	2	2	2	3.78	0.75	-0.9	0.2	103	33.81	0.807	-1.1	-0.4	94	0.584	0.938	34.46	0.809	0.795	0.826	0.805	n.a.	-1.9	-0.9	89	n.a.	n.a.	n.a.
95	2	1	2	2	2	2	2	2	2	1	2	2	1	3	2	2	2	1	1	1	2	1	2	2	1	3.5	0.629	-2	-0.5	91	36.25	0.842	-0.8	0.3	105	0.52	1.057	22.75	0.854	0.777	0.926	n.a.	n.a.	-1.1	0.4	106	n.a.	n.a.	n.a.
96	2	2	2	2	2	2	2	2	2	1	2	2	2	2	2	2	2	2	3	2	2	3	2	1	2	3.3	0.624	-2	-0.9	87	24.6	0.757	-1.5	-0.7	90	0.593	0.936	51.38	0.84	0.715	0.879	0.85	0.89	-1.9	-0.6	92	n.a.	n.a.	n.a.
97	2	2	2	3	2	2	2	2	2	2	2	2	2	2	3	1	2	3	2	2	1	2	2	2	2	3.61	0.663	-1.7	0.1	102	27.27	0.856	-0.7	0.8	113	0.642	1.027	50.85	0.933	0.842	0.983	0.929	0.966	-1	1.1	114	n.a.	n.a.	n.a.
98	1	2	1	2	2	2	2	2	2	2	2	2	1	2	2	2	2	1	2	2	2	2	1	2	1	4.42	0.851	-0.6	0.8	115	46.88	1.001	-0.2	0.7	112	0.703	1.199	77.01	1.035	0.889	0.965	1.036	1.194	-0.5	0.6	107	n.a.	n.a.	n.a.
99	2	2	2	2	2	2	2	2	2	2	2	2	2	2	2	2	2	1	2	2	2	1	1	1	2	2.86	0.62	-2.1	0	100	29.72	0.78	-1.3	0.5	108	0.509	0.959	43.55	0.813	0.794	0.827	0.81	0.817	-2.1	0.3	104	n.a.	n.a.	n.a.
100	2	2	2	2	2	2	2	2	2	2	2	2	1	2	2	1	2	1	2	2	2	2	2	2	2	2.6	0.556	-2.6	-1	83	21.55	0.629	-2.6	-1.2	81	0.449	0.723	37.84	0.841	0.738	0.85	0.872	0.88	-1.9	0	100	n.a.	n.a.	n.a.
101	2	2	2	2	2	2	2	2	2	2	1	2	1	2	2	2	2	2	2	1	1	2	1	2	1	3.44	0.731	-1.1	0.6	110	29.15	0.899	-0.4	1	116	0.61	1.127	56.62	0.952	0.948	0.944	1.018	0.9	-0.9	1.1	114	n.a.	n.a.	n.a.
102	2	2	2	2	2	2	2	2	2	2	2	2	2	2	2	2	2	2	3	2	2	2	2	1	1	3.7	0.754	-0.9	0.6	111	27.54	0.929	-0.1	1.1	117	0.7	1.182	63.66	1.002	0.997	1.047	1.004	0.962	-0.4	1.3	117	n.a.	n.a.	n.a.
103	2	2	2	2	2	2	2	2	2	2	2	2	1	2	2	2	2	1	1	2	1	3	2	1	1	3.22	0.65	-1.8	0.2	103	36.47	0.807	-1.1	0.6	109	0.545	0.948	40.63	0.748	0.705	0.753	0.773	0.754	-2.7	-0.4	94	n.a.	n.a.	n.a.
104	2	2	2	2	2	2	2	2	2	1	2	2	2	2	2	2	2	2	2	2	2	2	2	2	1	3.94	0.79	-0.5	0.6	110	30.84	0.914	-0.2	0.6	109	0.696	1.059	55.43	1.049	1.014	0.98	1.097	1.095	0	1.3	115	n.a.	n.a.	n.a.
105	2	2	2	2	2	2	2	2	2	2	2	2	1	1	2	2	2	1	2	1	1	2	1	2	1	2.94	0.553	-2.7	-0.4	92	22.71	0.609	-2.7	-0.8	87	0.494	0.703	40.4	0.738	0.731	0.71	0.79	0.714	-2.8	-0.2	97	n.a.	n.a.	n.a.
106	2	2	3	2	2	2	2	2	2	2	2	2	2	2	2	2	2	2	2	2	2	2	2	2	1	3.48	0.773	-0.7	0.2	103	25.68	0.825	-1	-0.4	94	0.628	0.941	47.52	0.891	0.79	0.853	0.973	0.931	-1.4	-0.6	94	n.a.	n.a.	n.a.
107	2	2	2	2	2	2	2	2	2	2	2	2	2	2	2	2	2	1	1	1	2	2	2	2	2	3.11	0.675	-1.6	0.6	112	29.8	0.8	-1.2	0.8	114	0.637	0.903	42.66	0.764	0.637	0.758	0.827	0.803	-2.6	0	100	n.a.	n.a.	n.a.
108	2	1	1	2	2	2	2	2	2	1	2	2	1	1	2	2	3	1	2	2	1	3	2	2	1	3.39	0.763	-0.8	0.3	104	32.89	0.904	-0.3	0.3	105	0.653	1.049	58.67	0.985	0.922	1.033	0.906	1.057	-0.6	0.5	106	n.a.	n.a.	n.a.
109	2	2	2	2	2	2	2	2	2	2	2	2	1	1	2	1	2	1	1	2	2	2	1	2	1	4.11	0.786	-0.6	1.9	135	25.43	0.829	-0.9	1.3	123	0.57	1.025	51.44	1.06	0.904	1.147	1.041	1.109	0.1	2.9	143	n.a.	n.a.	n.a.
110	2	2	2	2	2	2	2	2	2	2	2	2	1	1	2	2	1	2	2	3	2	2	2	2	2	5.11	0.949	0.9	1.9	128	39.11	1.023	0.7	1.3	118	0.704	1.246	68.32	1.049	1.057	0.967	0.974	1.172	0	1	111	n.a.	n.a.	n.a.
111	2	2	2	2	2	2	2	2	2	2	2	2	2	2	2	2	2	1	2	2	3	3	1	2	2	3.58	0.697	-1.4	0.7	112	30.49	0.914	-0.2	1.5	125	0.64	1.124	68.2	1.005	0.942	0.982	1.053	1.01	-0.4	2	127	n.a.	n.a.	n.a.
112	2	2	2	2	2	2	1	2	2	2	2	2	1	3	2	2	2	2	2	2	1	2	2	2	1	2.87	0.566	-2.5	-0.5	91	26.26	0.7	-2	-0.2	96	0.532	0.816	33	0.667	0.618	0.663	0.693	0.701	-3.5	-1.1	85	n.a.	n.a.	n.a.
113	2	2	2	2	2	2	2	2	2	2	2	2	2	3	2	2	2	1	2	2	1	2	2	2	2	4.05	0.746	-0.9	1.3	123	36.64	0.835	-0.9	1	118	0.566	0.987	50.25	0.776	0.743	0.819	0.803	0.743	-2.5	0.1	101	n.a.	n.a.	n.a.
114	2	2	2	3	2	2	2	2	2	2	2	2	1	3	2	2	2	2	2	2	2	2	1	2	2	2.43	0.486	-3.3	-1.5	75	29.03	0.695	-2	-0.5	92	0.496	0.823	47.43	0.866	0.775	0.854	0.933	0.919	-1.6	0.4	106	n.a.	n.a.	n.a.
115	2	2	2	2	2	2	2	2	2	1	2	2	3	3	2	2	2	2	2	2	2	2	2	2	3	2.22	0.469	-3.4	-1.3	76	22.39	0.589	-2.9	-1.1	81	0.431	0.702	43.54	0.633	0.628	0.631	0.673	0.606	-3.8	-1.3	81	n.a.	n.a.	n.a.
116	2	2	2	2	2	2	2	2	2	2	2	2	2	2	2	2	2	2	2	1	1	2	2	2	1	3.26	0.627	-2	-1.1	84	24.93	0.728	-1.8	-1.2	83	0.535	0.886	36.2	0.704	0.705	0.763	0.654	0.698	-3.1	-2.2	74	n.a.	n.a.	n.a.
117	2	2	2	2	2	2	2	2	2	2	2	2	1	2	2	2	2	2	2	2	2	2	2	2	1	2.85	0.623	-2	0.2	103	24.84	0.677	-2.2	-0.3	96	0.528	0.763	38.38	0.651	0.637	0.622	0.648	0.688	-3.6	-1.1	85	n.a.	n.a.	n.a.
118	2	2	2	2	2	2	2	2	2	2	2	2	2	2	2	2	3	2	2	2	1	2	1	2	2	3.33	0.685	-1.5	0.8	115	28.83	0.81	-1.1	0.9	116	0.6	0.971	40.64	1.035	1.011	n.a.	1.081	0.998	-0.2	2.5	136	5.43	0.438	-2.6
119	2	2	2	2	2	2	2	2	2	2	2	2	2	3	2	1	2	2	2	2	1	3	2	2	3	3.14	0.657	-1.7	-0.3	95	29.16	0.767	-1.4	-0.3	96	0.605	0.868	48.94	0.836	0.859	0.865	0.857	0.771	-1.9	-0.3	96	n.a.	n.a.	n.a.
120	2	2	2	2	2	2	2	2	2	2	2	2	2	2	2	2	2	1	3	3	1	2	2	2	1	4.09	0.833	-0.1	0.4	106	33.38	0.97	0.2	0.6	108	0.733	1.136	42.75	1.08	0.965	1.087	1.181	n.a.	0.6	1.1	113	n.a.	n.a.	n.a.
121	2	2	2	3	3	3	2	2	2	2	2	2	1	3	3	2	2	2	3	3	2	3	1	2	3	3.03	0.659	-1.7	0.4	108	28.95	0.845	-0.8	1.1	118	0.611	1.02	53.94	0.958	0.94	0.94	0.991	0.957	-0.8	1.7	123	n.a.	n.a.	n.a.
122	2	2	3	2	2	2	2	2	2	1	2	2	3	3	2	2	2	1	3	2	3	2	2	2	1	4.03	0.82	-0.3	1.7	130	37.34	0.997	0.5	2.1	135	0.733	1.158	60.02	1.094	0.984	1.122	1.145	1.135	0.4	2.7	137	n.a.	n.a.	n.a.
123	1	2	2	3	2	2	2	2	2	3	3	2	3	2	2	2	2	3	2	2	3	3	2	2	2	5.27	0.93	0	1.3	124	50.56	1.125	0.6	1.4	124	0.912	1.257	79.4	1.177	1.078	1.192	1.213	1.209	0.8	1.8	120	n.a.	n.a.	n.a.
124	2	2	2	2	2	2	2	2	2	2	2	2	1	1	2	2	2	2	1	2	2	2	2	1	1	2.93	0.586	-2.4	-1.4	80	27.13	0.784	-1.3	-0.7	91	0.519	0.964	35.04	0.709	0.637	0.687	0.755	0.743	-3.1	-2.1	76	n.a.	n.a.	n.a.
125	2	2	2	2	2	2	2	2	2	1	2	2	2	2	2	2	2	2	2	2	2	2	1	2	1	n.a.	n.a.	n.a.	n.a.	n.a.	n.a.	n.a.	n.a.	n.a.	n.a.	n.a.	n.a.	n.a.	n.a.	n.a.	n.a.	n.a.	n.a.	n.a.	n.a.	n.a.	n.a.	n.a.	n.a.
126	2	2	2	2	1	2	2	2	2	2	2	2	2	3	2	2	2	2	2	2	1	2	1	2	2	4.85	0.899	0.5	2.7	149	37.5	0.943	0	1.9	134	0.705	1.008	79.91	1.287	1.153	1.271	1.337	1.375	2.2	4.7	168	n.a.	n.a.	n.a.
127	2	2	1	3	2	2	2	2	2	1	2	2	1	3	2	1	2	1	2	1	2	3	2	2	2	2.4	0.618	-2.1	0.4	107	34.1	0.814	-1	1.2	122	0.616	0.953	59.21	1.017	1.01	1.048	0.993	1.014	-0.3	2.5	138	n.a.	n.a.	n.a.
128	1	2	2	2	2	2	2	2	2	2	2	2	2	2	2	2	2	1	2	2	2	2	1	3	2	5.42	0.855	-0.5	1	120	57.18	1.166	0.9	2	135	0.864	1.364	n.a.	n.a.	n.a.	n.a.	n.a.	n.a.	n.a.	n.a.	n.a.	n.a.	n.a.	n.a.
129	2	2	1	2	2	2	2	2	2	2	2	2	2	2	2	2	2	2	2	2	1	2	2	2	2	1.68	0.624	-2	0.3	106	28.02	0.774	-1.4	0.7	113	0.653	0.847	61.51	1.009	0.819	0.99	1.048	1.118	-0.3	2.4	135	n.a.	n.a.	n.a.
130	2	2	3	2	2	2	2	2	2	2	2	2	2	2	2	2	2	2	2	2	2	2	2	2	1	3.89	0.775	-0.7	0.4	106	33.8	0.857	-0.7	0	100	0.645	0.996	62.67	0.967	0.943	0.991	0.967	0.967	-0.7	0.3	104	n.a.	n.a.	n.a.
131	2	2	2	3	2	2	2	2	2	2	2	2	3	2	2	2	2	2	1	2	2	3	2	1	2	3.52	0.698	-1.4	0.1	102	30.1	0.856	-0.7	0.5	108	0.632	1.014	42.87	0.838	0.785	0.822	0.848	0.894	-1.9	-0.2	98	n.a.	n.a.	n.a.
132	2	2	2	2	2	2	2	2	2	2	2	2	1	1	2	2	2	2	2	2	2	2	1	2	3	2.86	0.55	-2.7	-0.3	95	18.79	0.578	-3	-0.8	86	0.476	0.674	56.86	1.025	1.043	0.999	0.987	1.07	-0.2	2.6	138	n.a.	n.a.	n.a.
133	2	2	2	2	2	2	2	2	2	2	2	2	2	2	2	2	2	2	2	2	2	2	2	2	2	n.a.	n.a.	n.a.	n.a.	n.a.	n.a.	n.a.	n.a.	n.a.	n.a.	n.a.	n.a.	n.a.	n.a.	n.a.	n.a.	n.a.	n.a.	n.a.	n.a.	n.a.	n.a.	n.a.	n.a.
134	2	2	2	2	2	2	1	2	2	2	2	2	2	2	2	2	2	2	2	2	1	1	2	2	1	3.33	0.61	-2.2	-0.8	88	21.35	0.647	-2.4	-1.3	80	0.477	0.813	45.65	0.81	0.764	0.866	0.843	0.78	-2.2	-0.6	93	n.a.	n.a.	n.a.
135	2	2	2	2	2	2	2	2	2	1	1	2	3	2	2	2	2	2	2	2	2	2	1	1	1	3.18	0.711	-1.2	-0.5	93	34.82	0.827	-0.9	-0.5	94	0.602	0.949	47.88	0.803	0.612	0.722	0.917	0.902	-2.2	-1.4	83	n.a.	n.a.	n.a.
136	1	2	2	2	2	2	2	2	2	2	2	2	2	2	2	2	2	2	2	2	2	2	1	2	2	4.31	0.761	-1.2	0	100	47.52	0.996	-0.2	0.5	108	0.711	1.182	73.72	1.016	0.895	0.903	0.996	1.229	-0.7	0.3	103	n.a.	n.a.	n.a.
137	1	2	1	2	2	2	2	2	2	2	2	2	1	1	2	1	2	3	3	3	2	2	2	2	2	4.15	0.769	-1.2	-0.2	96	38.68	0.923	-0.7	-0.3	95	0.677	1.096	58.96	0.944	0.928	0.995	0.911	0.947	-1.3	-0.7	92	n.a.	n.a.	n.a.
138	2	2	2	2	2	2	2	2	2	2	2	2	1	1	2	2	2	1	2	2	2	3	1	2	2	4.45	0.846	0	2.2	141	33.87	0.89	-0.4	1.5	127	0.699	1.033	63.72	0.942	0.968	0.885	0.906	1.005	-1	1.6	124	n.a.	n.a.	n.a.
139	2	2	2	2	2	2	2	2	2	2	2	2	1	1	2	2	2	2	2	2	1	3	2	2	1	2.53	0.533	-2.8	-1.1	81	19.06	0.587	-2.9	-1.5	76	0.439	0.707	46.96	0.757	0.703	0.751	0.737	0.817	-2.6	-0.6	92	n.a.	n.a.	n.a.
140	2	2	2	2	2	2	2	2	2	2	2	2	2	2	2	2	2	2	1	2	2	2	2	2	1	3.83	0.64	-1.9	-0.9	87	29.77	0.742	-1.6	-1.1	86	0.488	0.903	34.87	0.687	0.66	0.721	0.675	0.685	-3.3	-2.3	73	n.a.	n.a.	n.a.
141	1	1	2	3	2	2	1	3	3	3	3	2	1	1	2	2	2	1	1	1	2	3	1	1	3	4.58	0.768	-1.2	0.2	104	46.74	0.904	-0.9	0	101	0.669	1.045	55.75	0.839	0.892	0.857	0.823	0.797	-2.3	-1.2	86	n.a.	n.a.	n.a.
142	1	2	2	2	2	2	2	2	2	2	2	2	2	2	2	2	2	2	2	2	2	2	1	2	2	4.03	0.697	-1.7	-0.4	92	43.5	0.871	-1.1	-0.3	95	0.558	1.048	83.68	1.33	1.335	1.303	1.397	1.297	2.2	3.1	134	11.91	0.616	-1.4
143	2	2	2	3	1	2	2	2	2	2	2	2	1	1	2	2	2	1	2	2	2	2	2	2	2	3.48	0.673	-1.6	0.9	118	33.06	0.731	-1.7	0.6	111	0.578	0.825	79.2	1.126	1.046	1.136	1.152	1.172	0.7	3.6	154	n.a.	n.a.	n.a.
144	1	2	2	3	2	2	2	2	2	2	2	2	1	2	2	2	2	2	2	2	2	2	1	2	2	6.05	0.784	-1.1	0.5	109	51.43	0.873	-1.1	0	100	0.586	1.016	64.55	0.943	0.775	0.99	1.05	0.939	-1.3	-0.2	98	n.a.	n.a.	n.a.
145	2	2	2	2	2	2	2	2	2	2	2	2	2	2	2	2	2	2	2	2	2	2	2	2	2	2.16	0.582	-2.4	-0.1	98	25.4	0.745	-1.6	0.5	108	0.58	0.873	48.11	0.895	0.709	0.978	0.968	0.908	-1.4	1.3	119	n.a.	n.a.	n.a.
146	1	2	2	2	2	2	2	2	2	2	2	2	1	2	2	2	2	2	2	2	1	1	2	1	3	2.99	0.695	-1.4	0.1	102	24.24	0.829	-0.9	0.3	105	0.597	1.019	51.74	0.93	0.828	0.921	1.004	0.93	-1.1	0.6	108	n.a.	n.a.	n.a.
147	2	2	1	2	2	2	1	2	2	2	2	2	1	1	1	3	1	3	1	3	2	2	2	2	1	2.18	0.6	-2.2	-0.8	88	26.3	0.673	-2.2	-1	85	0.549	0.749	50.5	0.79	0.709	0.79	0.803	0.841	-2.3	-0.6	92	n.a.	n.a.	n.a.
148	2	3	2	2	2	2	2	2	2	2	2	2	2	2	2	2	2	3	2	2	1	2	2	2	2	3.36	0.725	-1.1	1.1	120	30.45	0.866	-0.6	1.3	123	0.613	1.064	41.3	0.825	0.83	0.787	0.825	0.856	-2	0.5	108	n.a.	n.a.	n.a.
149	2	2	2	2	2	2	2	2	2	2	2	2	1	1	2	2	2	2	2	2	1	2	2	2	1	3.95	0.698	-1.4	0	100	35.1	0.875	-0.6	0.5	107	0.615	1.058	58.58	0.882	0.858	0.945	0.922	0.814	-1.5	0	101	n.a.	n.a.	n.a.
150	1	2	1	2	2	2	2	2	2	3	3	2	1	2	2	1	1	1	1	2	2	2	2	2	2	4.42	0.74	-1.4	0	100	34.73	0.781	-1.7	-0.8	87	0.518	0.942	n.a.	n.a.	n.a.	n.a.	n.a.	n.a.	n.a.	n.a.	n.a.	9.54	0.644	-0.8
151	2	2	1	2	2	2	2	2	2	1	3	2	1	1	2	2	2	1	2	1	2	2	2	1	2	3.1	0.588	-2.4	-0.4	93	27.22	0.775	-1.4	0.3	105	0.469	1.038	23.95	0.641	0.693	0.666	0.562	n.a.	-3.4	-1.2	83	n.a.	n.a.	n.a.
152	2	2	2	2	1	1	2	2	2	2	2	2	2	2	2	2	2	1	2	2	2	2	2	1	1	4.39	0.847	0	2	136	29.9	0.957	0.1	1.9	131	0.719	1.17	61.84	1.205	1.067	1.093	1.356	1.252	1.4	3.8	153	n.a.	n.a.	n.a.
153	2	2	2	2	2	2	2	2	2	2	2	2	1	2	2	2	2	2	2	2	2	2	2	2	2	2.85	0.567	-2.5	-1	84	25.81	0.738	-1.7	-0.4	93	0.692	0.802	40.6	0.7	0.569	0.622	0.706	0.85	-3.2	-1.4	82	n.a.	n.a.	n.a.
154	2	2	2	2	1	2	2	2	2	2	2	2	2	2	2	2	2	1	1	1	1	2	2	1	3	2.96	0.512	-3	-0.7	86	21.03	0.631	-2.5	-0.5	91	0.457	0.801	32.73	0.775	n.a.	0.753	0.821	0.749	-2.8	0	100	n.a.	n.a.	n.a.
155	1	2	2	1	2	2	2	2	2	3	3	2	3	3	3	2	3	2	2	2	2	2	1	2	2	4.13	0.64	-2.1	-0.9	84	44.53	0.85	-1.2	-0.5	92	0.613	1.006	56.13	0.837	0.749	0.836	0.853	0.89	-2.3	-1.4	85	n.a.	n.a.	n.a.
156	2	2	2	2	2	2	2	2	2	2	2	2	2	1	2	2	2	2	2	1	2	3	2	2	2	2.99	0.576	-2.5	-2.3	69	25.93	0.727	-1.8	-1.7	78	0.582	0.824	47.17	0.849	0.839	0.872	0.871	0.814	-1.8	-1.8	81	n.a.	n.a.	n.a.
157	2	2	2	2	2	2	2	2	2	2	2	2	1	2	3	2	2	1	2	1	2	2	2	1	1	3.42	0.68	-1.5	0.7	114	32.74	0.963	0.2	2.2	138	0.829	1.112	n.a.	n.a.	n.a.	n.a.	n.a.	n.a.	n.a.	n.a.	n.a.	6.67	0.495	-1.6
158	2	2	2	2	2	2	2	2	2	2	2	2	2	2	2	2	2	2	2	2	1	1	2	3	2	4.24	0.867	0.2	1.1	117	42.27	1.121	1.5	2.1	129	0.813	1.405	70.81	1.134	1.08	1.154	1.112	1.179	0.8	1.7	120	n.a.	n.a.	n.a.
159	1	2	2	2	2	2	2	2	2	3	3	2	2	2	2	2	2	2	1	2	2	2	1	2	2	5.22	0.85	-0.6	0.5	109	57.24	1.085	0.3	0.9	114	0.835	1.259	49.44	1.017	n.a.	1.02	1.006	1.024	-0.9	-0.1	99	n.a.	n.a.	n.a.
160	2	2	2	2	2	2	2	2	2	2	2	2	1	1	2	2	2	1	1	1	1	2	2	2	1	3.43	0.69	-1.4	0.3	105	26.26	0.657	-2.3	-0.9	86	0.508	0.727	53.52	0.873	0.878	0.923	0.847	0.857	-1.6	0.4	106	n.a.	n.a.	n.a.
161	2	1	2	2	2	2	2	2	2	2	2	2	1	1	2	2	2	3	2	2	1	2	2	2	3	3.2	0.576	-2.5	-0.6	90	23.14	0.648	-2.4	-0.8	86	0.507	0.773	28.49	0.609	0.518	0.621	n.a.	0.672	-3.9	-1.7	76	n.a.	n.a.	n.a.
162	2	1	1	2	2	2	2	2	2	2	2	2	1	2	2	2	2	2	2	2	1	2	2	2	2	2.41	0.501	-3.1	-1.1	80	20.95	0.586	-2.9	-1.2	80	0.496	0.655	50.78	1.024	0.854	0.994	1.111	1.114	-0.2	2.1	130	n.a.	n.a.	n.a.
163	2	2	2	2	2	2	2	2	2	2	2	2	2	2	2	2	2	2	2	2	1	2	2	2	1	3.35	0.659	-1.7	-0.9	86	29.62	0.766	-1.4	-1	87	0.59	0.889	47.1	0.761	0.758	0.808	0.817	0.661	-2.6	-1.8	79	n.a.	n.a.	n.a.
164	2	2	2	3	2	1	2	2	2	1	3	2	1	1	2	1	2	1	2	1	2	2	1	2	1	2.43	0.653	-1.8	-0.8	88	29.72	0.789	-1.3	-0.7	91	0.538	0.911	n.a.	n.a.	n.a.	n.a.	n.a.	n.a.	n.a.	n.a.	n.a.	6.93	0.55	-0.5
165	2	2	2	2	2	2	2	1	2	2	2	2	2	2	2	2	2	1	2	2	2	2	2	2	2	n.a.	n.a.	n.a.	n.a.	n.a.	n.a.	n.a.	n.a.	n.a.	n.a.	n.a.	n.a.	n.a.	n.a.	n.a.	n.a.	n.a.	n.a.	n.a.	n.a.	n.a.	n.a.	n.a.	n.a.
166	1	2	2	2	2	2	2	2	2	2	2	2	2	2	2	2	2	1	2	2	2	2	2	2	2	4.54	0.734	-1.4	-0.3	94	43.34	0.696	-1.2	-0.6	91	0.696	0.946	52.17	0.834	0.8	0.822	0.9	0.813	-2.3	-1.5	83	n.a.	n.a.	n.a.
167	2	2	2	2	2	2	1	2	2	2	2	2	1	2	2	2	2	1	2	2	1	2	2	2	2	2.48	0.529	-2.9	-1.1	81	17.51	0.588	-2.9	-1.4	77	0.424	0.697	35.18	0.64	0.577	0.668	0.658	0.651	-3.7	-1.6	79	n.a.	n.a.	n.a.
168	2	2	1	2	2	2	2	2	2	2	2	2	1	1	2	2	2	1	2	2	1	2	1	2	2	3.43	0.659	-1.7	0.7	113	30.52	0.85	-0.8	1.4	125	0.625	1.087	63.04	1.165	1.153	1.064	1.223	1.215	1.1	3.8	157	n.a.	n.a.	n.a.
169	2	2	2	2	2	2	2	2	2	1	2	2	1	1	1	2	2	3	2	2	1	1	1	2	1	3.39	0.627	-2	0.3	106	29.41	0.769	-1.4	0.6	111	0.628	0.895	51.79	1.018	0.942	1.04	1.174	0.917	-0.3	2.4	135	5.61	0.421	-2.9
170	2	2	2	2	2	2	2	2	2	2	2	2	1	3	2	2	2	1	2	1	2	2	2	2	1	2.35	0.674	-1.6	0.5	108	29.89	0.841	-0.8	0.9	115	0.612	0.981	43.18	0.799	0.848	0.781	0.761	0.811	-2.3	0.1	101	n.a.	n.a.	n.a.
171	2	2	1	2	1	2	2	2	2	1	2	2	1	1	1	1	2	2	1	2	2	2	1	2	2	n.a.	n.a.	n.a.	n.a.	n.a.	n.a.	n.a.	n.a.	n.a.	n.a.	n.a.	n.a.	67.44	1.103	0.972	1.106	1.179	1.158	0.5	3.3	150	5.41	0.44	-2.6
172	2	2	2	2	2	2	2	2	2	2	2	2	1	3	2	2	2	2	2	2	2	2	2	2	2	2.54	0.8	-0.4	0.8	112	26.39	0.87	-0.6	0.3	105	0.598	1.05	35.41	0.781	0.682	0.774	0.788	0.87	-2.4	-1.1	87	n.a.	n.a.	n.a.
173	2	2	2	2	2	2	2	2	2	2	2	2	2	2	2	2	2	2	2	3	2	2	2	2	1	3.63	0.702	-1.3	0.3	105	33.08	0.885	-0.5	0.9	114	0.727	1.044	51.79	0.869	0.813	0.885	0.873	0.898	-1.6	0.3	104	n.a.	n.a.	n.a.
174	2	2	2	2	2	2	2	2	2	2	2	2	2	2	2	2	2	2	2	1	2	2	2	2	2	2.24	0.662	-1.7	-0.5	92	28.75	0.799	-1.2	-0.4	95	0.577	0.99	56.96	0.949	0.875	0.926	1.08	0.907	-0.9	0.3	104	n.a.	n.a.	n.a.
175	2	2	2	2	2	2	2	2	2	2	2	2	1	2	2	1	2	1	2	1	2	2	2	2	1	2.92	0.606	-2.2	0	100	26.96	0.75	-1.6	0.3	106	0.613	0.885	41.68	1.048	n.a.	n.a.	0.96	0.851	-0.3	2	127	n.a.	n.a.	n.a.
176	1	2	2	3	2	2	2	2	3	3	3	2	3	3	3	3	2	1	2	3	2	3	1	2	2	4.48	0.748	-1.3	0.3	105	45.49	0.944	-0.6	0.6	110	0.665	1.118	56.71	1.18	n.a.	1.152	1.143	1.236	0.6	1.9	121	n.a.	n.a.	n.a.
177	2	2	2	2	1	2	2	2	2	2	2	2	2	2	2	2	2	1	2	3	1	2	1	2	2	3.03	0.545	-2.7	-0.6	90	26.02	0.611	-2.7	-0.8	86	0.507	0.683	50.11	0.883	0.837	0.893	0.899	0.916	-1.5	1	114	n.a.	n.a.	n.a.
178	2	2	1	2	1	2	2	2	2	2	2	2	1	1	2	2	2	2	2	2	1	2	2	2	2	2.75	0.563	-2.6	-0.5	91	20.53	0.666	-2.3	-0.5	92	0.49	0.815	50	0.87	0.804	0.815	0.851	0.982	-1.6	0.8	111	n.a.	n.a.	n.a.
179	2	2	2	2	2	2	2	2	2	2	2	2	2	3	2	2	2	2	1	2	1	2	2	1	2	4.92	0.871	0.2	1.7	128	29.01	0.877	-0.5	0.7	111	0.791	0.913	52.69	1.044	0.988	1.025	1.101	1.058	0	1.8	123	n.a.	n.a.	n.a.
180	2	2	1	2	2	2	2	2	2	2	2	2	2	2	2	2	2	1	2	2	2	2	2	2	2	2.98	0.597	-2.3	-0.2	97	21.23	0.781	-1.3	0.5	108	0.646	0.93	49.97	0.94	0.851	0.917	0.997	0.966	-1	1.4	120	n.a.	n.a.	n.a.
181	2	2	2	2	1	2	2	2	2	2	2	2	1	2	2	2	2	1	2	2	3	2	2	2	2	3.86	0.601	-2.2	0	99	26.21	0.641	-2.5	-0.6	90	0.572	0.686	45.8	1.03	n.a.	1.117	1.077	0.927	-0.4	2.2	130	4.97	0.371	-3.9
182	2	2	2	2	2	2	2	2	2	2	2	2	2	2	2	2	2	2	2	2	2	2	2	2	1	3.19	0.615	-2.1	-0.7	89	18.54	0.615	-2.7	-1.5	77	0.469	0.71	37.42	0.7	0.651	0.662	0.739	0.723	-3.2	-1.5	81	n.a.	n.a.	n.a.
183	2	1	1	3	3	3	3	3	3	3	3	3	1	2	2	2	2	1	2	1	1	1	3	1	1	3.31	0.718	-1.2	1.2	122	29.31	0.837	-0.9	1.2	122	0.634	0.96	38.27	0.735	0.775	0.678	0.754	0.718	-2.8	-0.1	98	n.a.	n.a.	n.a.
184	2	2	3	3	3	1	2	2	3	3	2	2	3	3	2	3	3	3	3	3	1	3	2	1	3	3.84	0.772	-0.7	1.5	127	32.48	0.878	-0.5	1.4	124	0.651	1.092	46.53	0.963	0.901	0.929	1.029	0.988	-0.8	1.8	125	n.a.	n.a.	n.a.
185	2	2	2	2	2	2	2	2	2	2	2	2	2	3	2	3	2	2	3	2	2	2	1	1	2	3.06	0.587	-2.4	-0.5	91	24.33	0.734	-1.7	-0.2	97	0.61	0.868	55.81	0.952	0.722	0.849	1.021	1.079	-0.9	1.3	117	n.a.	n.a.	n.a.
186	1	1	3	3	3	2	2	2	2	3	3	2	1	3	2	2	2	2	3	1	2	3	1	2	2	2.89	0.513	-3.1	-2.4	61	29.3	0.646	-2.6	-2.3	65	0.451	0.738	53.08	0.848	0.754	0.91	0.896	0.832	-2.2	-1.9	80	n.a.	n.a.	n.a.
187	1	2	2	2	2	2	2	2	2	2	2	2	1	3	2	2	2	2	2	2	2	2	1	2	2	3.4	0.608	-2.4	-0.7	87	27.16	0.694	-2.2	-1	82	0.46	0.849	16.26	1.011	n.a.	n.a.	1.011	n.a.	-0.8	0.4	105	7.49	0.446	-4.6
188	2	2	2	2	2	2	2	2	2	2	2	2	1	2	2	2	2	1	2	1	2	3	2	2	1	3.06	0.573	-2.5	-0.9	85	23.83	0.77	-1.4	-0.1	98	0.554	1.045	39.66	0.777	0.761	0.716	0.875	0.75	-2.5	-0.6	92	n.a.	n.a.	n.a.
189	2	2	2	2	2	2	2	2	2	2	2	2	1	1	2	2	2	1	2	2	2	2	2	2	2	2.71	0.539	-2.8	-0.7	87	23.39	0.664	-2.3	-0.5	91	0.555	0.747	40.82	0.779	0.668	0.819	0.833	0.803	-2.4	0	99	n.a.	n.a.	n.a.
190	2	2	2	2	2	2	2	2	2	2	2	2	2	2	2	2	2	2	2	2	2	2	2	2	2	2.8	0.58	-2.4	-0.2	96	28.38	0.736	-1.7	0.3	105	0.459	0.907	35.44	0.607	0.588	0.578	0.607	0.647	-4	-1.4	79	n.a.	n.a.	n.a.
191	2	2	2	3	1	2	2	2	2	2	2	2	2	2	2	2	2	1	2	2	2	2	1	2	2	2.65	0.712	-1.2	1	119	41.66	0.902	-0.3	1.7	129	0.668	1.044	64.2	1.197	1.103	1.402	1.148	1.099	1.4	4	158	n.a.	n.a.	n.a.
192	2	2	2	2	2	2	2	2	2	2	2	2	1	2	2	2	2	2	2	2	1	2	2	2	2	2.94	0.561	-2.6	-1.5	78	14.77	0.514	-3.5	-2.7	61	0.357	0.679	27.93	0.559	0.574	0.58	0.581	0.513	-4.4	-3.3	61	n.a.	n.a.	n.a.
193	2	2	2	2	2	2	2	2	2	2	2	2	2	2	2	2	2	1	2	2	2	2	1	2	1	2.96	0.602	-2.2	0.1	103	23.17	0.625	-2.6	-0.5	92	0.486	0.722	44.7	0.735	0.669	0.738	0.736	0.787	-2.8	-0.1	99	n.a.	n.a.	n.a.
194	1	2	1	2	2	2	2	2	2	2	2	2	2	2	2	2	2	2	2	2	2	2	2	2	3	5.64	1.006	0.6	0.6	108	44.73	1.06	0.2	0.2	103	0.783	1.256	76.26	0.966	0.931	0.951	0.99	0.981	-1.1	-0.9	90	n.a.	n.a.	n.a.
195	2	2	1	3	2	2	2	2	2	2	2	2	1	1	3	2	2	1	2	2	2	3	2	2	1	2.74	0.611	-2.1	-0.4	93	21.44	0.697	-2	-0.6	91	0.544	0.791	40.76	0.812	0.752	0.75	0.878	0.864	-2.1	-0.1	99	n.a.	n.a.	n.a.
196	2	2	2	2	2	2	2	2	2	2	2	2	1	1	1	2	2	2	2	2	1	3	2	2	1	3.1	0.623	-2	-0.8	88	26.94	0.686	-2.1	-1.2	83	0.517	0.783	41.13	0.696	0.655	0.657	0.727	0.73	-3.2	-1.8	78	n.a.	n.a.	n.a.
197	1	2	2	2	2	2	2	2	2	2	2	2	2	2	2	2	2	2	2	2	2	2	2	2	2	4.47	0.827	-0.8	-0.5	92	40.33	1.035	0	0.1	101	0.753	1.27	52.76	1.074	n.a.	1.105	1.069	1.055	-0.4	-0.4	96	n.a.	n.a.	n.a.
198	2	1	2	2	2	2	2	2	2	2	2	2	2	2	2	2	2	2	2	2	2	2	2	2	2	3.47	0.727	-1.1	0.3	105	26.61	0.871	-0.6	0.5	108	0.644	1.03	39.69	0.788	0.736	0.792	0.73	0.863	-2.4	-0.8	90	n.a.	n.a.	n.a.
199	2	3	2	1	1	2	1	2	2	2	2	2	1	2	2	2	2	2	2	2	1	2	2	2	2	2.5	0.479	-3.3	-1.2	78	18.69	0.522	-3.4	-1.7	72	0.363	0.595	40.56	0.85	0.783	0.913	0.932	0.787	-1.8	0.6	109	n.a.	n.a.	n.a.
200	2	2	1	2	2	2	2	2	2	2	2	2	1	3	1	2	2	2	1	2	2	2	1	2	2	3.02	0.577	-2.4	-0.2	96	24.55	0.705	-1.9	0	100	0.524	0.855	53.57	0.844	0.725	0.816	0.872	0.921	-1.8	0.7	110	n.a.	n.a.	n.a.
201	2	2	2	2	2	2	2	2	2	2	2	2	2	2	2	2	2	2	1	3	2	2	2	2	3	4.63	0.861	0.1	1.3	119	32.82	0.985	0.3	1.1	116	0.785	1.167	69.55	1.13	1.074	1.166	1.189	1.092	0.8	2	124	n.a.	n.a.	n.a.
202	2	2	2	2	2	2	2	2	2	2	2	2	1	1	2	2	2	2	2	2	2	2	2	2	1	3.2	0.61	-2.2	0.1	102	28.76	0.765	-1.4	0.6	110	0.557	0.904	n.a.	n.a.	n.a.	n.a.	n.a.	n.a.	n.a.	n.a.	n.a.	5.23	0.438	-2.6
203	2	2	1	2	2	3	3	2	2	2	2	2	2	3	2	3	2	2	2	2	3	2	2	1	1	3.39	0.578	-2.4	-1.2	81	29.83	0.624	-2.6	-1.7	75	0.453	0.712	46.13	0.602	0.62	0.646	0.605	0.546	-4	-2.7	67	n.a.	n.a.	n.a.
204	2	1	2	2	2	2	1	2	2	3	3	3	1	2	2	3	2	2	2	2	2	2	2	2	1	3.13	0.592	-2.5	-1.5	75	20.99	0.519	-3.4	-2.9	54	0.388	0.678	45.28	0.696	0.608	0.628	0.856	0.683	-3.6	-2.9	69	n.a.	n.a.	n.a.
205	1	2	2	2	1	2	2	2	2	3	3	1	2	2	1	1	1	2	1	2	1	2	2	2	2	4.09	0.679	-1.8	-0.8	86	41.94	0.711	-2.1	-1.6	74	0.564	0.783	68.82	0.806	0.756	0.816	0.816	0.828	-2.6	-1.9	80	n.a.	n.a.	n.a.
206	2	2	2	2	2	2	2	2	2	2	2	2	2	2	2	2	2	2	2	2	2	2	2	2	1	3.72	0.67	-1.6	-0.2	96	33.56	0.888	-0.4	0.6	109	0.591	1.098	46.24	0.813	0.75	0.751	0.77	0.925	-2.1	-0.6	93	n.a.	n.a.	n.a.
207	2	2	2	3	2	2	2	2	2	2	2	2	2	3	2	2	2	2	1	2	2	2	3	2	1	n.a.	n.a.	n.a.	n.a.	n.a.	n.a.	n.a.	n.a.	n.a.	n.a.	n.a.	n.a.	20.52	0.755	n.a.	0.809	n.a.	0.716	-2.9	-1.7	80	n.a.	n.a.	n.a.
208	2	2	2	2	2	2	2	2	2	2	2	2	1	2	2	2	2	2	2	2	2	2	1	2	2	3.24	0.579	-2.4	-0.7	88	25.01	0.614	-2.7	-1.3	80	0.43	0.738	37.03	0.626	0.66	0.592	0.566	0.685	-3.8	-1.8	76	n.a.	n.a.	n.a.
209	2	2	1	2	2	2	2	2	2	2	2	2	1	3	2	2	2	1	2	3	1	2	2	2	3	2.77	0.545	-2.7	n.a.	n.a.	25.54	0.61	-2.7	n.a.	n.a.	0.453	0.721	30.5	0.686	0.694	0.654	0.629	0.746	-3.3	n.a.	n.a.	n.a.	n.a.	n.a.
210	2	2	2	2	2	2	2	2	2	2	2	2	2	2	2	1	2	2	2	2	2	1	2	1	1	4.65	0.952	0.9	1.7	125	39.07	1.037	0.8	1.3	118	0.701	1.225	63.89	1.001	0.947	1.072	1.027	0.968	-0.4	0.4	105	n.a.	n.a.	n.a.
211	2	2	1	2	2	2	2	2	2	2	2	2	1	2	2	2	2	2	2	2	1	2	2	2	2	3.16	0.651	-1.8	-0.4	94	32.62	0.875	-0.5	0.6	109	0.626	1.069	55.24	0.892	0.897	0.858	0.934	0.878	-1.4	0.2	103	n.a.	n.a.	n.a.
212	2	2	2	2	2	2	2	2	2	2	2	2	1	3	3	2	2	2	2	2	2	2	2	2	2	3.53	0.692	-1.4	0	99	28.85	0.781	-1.3	-0.3	96	0.629	0.891	25.73	0.877	0.873	0.882	n.a.	n.a.	-0.9	0.4	106	7.1	0.521	-1.1
213	2	2	2	2	2	2	2	2	2	2	2	2	1	3	2	2	2	2	2	2	2	2	2	3	2	2.22	0.51	-3.1	-1.7	73	21.62	0.606	-2.8	-1.8	74	0.418	0.731	30.49	0.582	0.522	0.543	0.621	0.626	-4.2	-2.7	66	n.a.	n.a.	n.a.
214	2	2	2	2	2	2	2	2	2	2	2	2	1	1	3	2	2	1	2	2	1	3	2	2	1	2.84	0.632	-2	-0.1	98	26.05	0.784	-1.3	0.2	104	0.643	0.89	26.76	0.5	0.505	0.506	0.537	0.595	-5	-3	60	n.a.	n.a.	n.a.
215	2	2	2	2	1	2	2	2	2	1	1	2	2	2	2	2	2	1	2	2	2	1	2	1	1	2.62	0.577	-2.4	-0.3	94	22.89	0.723	-1.8	0	101	0.552	0.838	41.92	0.763	0.632	0.666	0.748	0.92	-2.6	-0.1	98	n.a.	n.a.	n.a.
216	2	2	1	2	2	2	2	2	2	2	3	3	1	2	2	2	2	2	2	1	2	2	2	2	1	3.84	0.713	-1.2	0.7	112	34.95	0.809	-1.1	0.5	109	0.63	0.924	61.1	0.93	0.794	1.09	0.912	0.931	-1.1	1.2	116	n.a.	n.a.	n.a.
217	1	2	3	2	2	2	2	2	2	2	2	2	2	3	2	2	2	1	2	2	1	2	2	2	2	4.51	0.8	-1	0.5	109	50.66	1.083	0.3	1.3	122	0.838	1.258	70.35	1.078	1.084	1.118	1.048	1.066	-0.1	1	111	n.a.	n.a.	n.a.
218	2	2	2	2	2	2	2	2	2	1	2	2	2	2	2	2	2	1	2	2	1	2	2	1	2	3.52	0.653	-1.8	-0.1	99	27.03	0.715	-1.9	-0.5	93	0.571	0.817	62.81	0.943	0.818	0.874	0.931	1.082	-0.9	1	114	n.a.	n.a.	n.a.
219	2	2	2	3	2	2	2	2	2	1	3	2	2	2	2	2	2	2	3	2	1	1	3	2	2	2.67	0.722	-1.1	-0.3	96	34.03	0.907	-0.3	0.3	104	0.708	1.043	62.23	1.019	1.007	1.042	1.018	1.013	-0.3	0.6	107	n.a.	n.a.	n.a.
220	2	2	3	2	3	2	2	2	2	1	3	2	1	3	2	2	1	2	1	1	2	2	1	1	1	2.31	0.568	-2.5	-2	72	20.54	0.636	-2.5	-2.1	71	0.566	0.627	37.29	0.637	0.636	0.66	0.618	0.576	-3.7	-3.2	65	n.a.	n.a.	n.a.
221	2	2	2	2	2	2	2	2	2	2	2	2	3	3	2	2	2	2	2	2	2	2	2	2	2	2.15	0.681	-1.5	-0.2	97	28.37	0.835	-0.9	0.1	102	0.573	0.955	32.04	0.685	0.656	0.607	0.723	0.739	-3.3	-1.8	77	n.a.	n.a.	n.a.
222	2	2	2	2	2	2	2	2	2	2	2	2	2	2	2	2	2	2	2	2	2	2	2	2	2	3.93	0.708	-1.3	-0.4	93	32.33	0.839	-0.8	-0.3	95	0.613	1.034	44.52	0.777	0.836	0.801	0.776	0.715	-2.5	-1.6	81	n.a.	n.a.	n.a.
223	2	2	2	2	2	2	2	2	2	1	1	2	2	2	2	2	2	2	2	2	2	2	2	2	2	3.18	0.648	-1.8	-1.5	79	24.83	0.71	-1.9	-1.7	77	0.516	0.836	55.28	0.75	0.678	0.733	0.784	0.778	-2.7	-2.5	73	n.a.	n.a.	n.a.
224	2	2	2	2	2	2	2	2	2	2	2	2	1	1	2	2	2	2	2	2	1	2	2	2	1	2.12	0.645	-1.8	-1.5	80	25.07	0.738	-1.7	-1.4	81	0.489	0.887	38.57	0.765	0.71	0.75	0.785	0.802	-2.6	-2.2	76	n.a.	n.a.	n.a.
225	2	1	2	3	2	1	2	2	2	2	2	2	2	2	3	1	2	2	1	2	3	3	2	2	3	4.48	0.836	-0.1	0.3	104	45.93	1.065	1	1.3	117	0.759	1.249	63.33	0.985	0.91	0.925	0.897	1.116	-0.6	-0.2	98	n.a.	n.a.	n.a.
226	2	2	1	2	2	2	2	2	2	2	2	2	1	2	2	2	2	1	1	2	1	2	1	2	1	2.12	0.616	-2.1	0.1	102	25.24	0.818	-1	0.9	116	0.657	0.915	42.94	1.024	n.a.	0.9	1.071	1.009	-0.5	2.1	130	n.a.	n.a.	n.a.
227	2	2	2	2	2	2	3	2	2	1	1	2	1	2	2	1	2	1	1	1	2	3	1	2	3	2.79	0.544	-2.7	-0.5	91	19.74	0.605	-2.8	-0.7	87	0.424	0.755	24.28	0.719	n.a.	0.69	0.731	0.738	-3.3	-0.5	92	n.a.	n.a.	n.a.
228	2	1	2	2	2	2	2	2	2	2	2	2	2	2	2	2	2	2	1	2	1	1	2	2	2	2.55	0.86	0.1	1.9	132	42.86	1.091	1.2	2.7	143	0.724	1.291	n.a.	n.a.	n.a.	n.a.	n.a.	n.a.	n.a.	n.a.	n.a.	n.a.	n.a.	n.a.
229	2	2	2	3	2	2	2	2	2	2	2	2	1	3	2	2	2	2	2	2	2	3	2	2	2	1.86	0.541	-2.8	-0.5	91	28.61	0.737	-1.7	0.3	106	0.545	0.894	71.3	1.011	0.91	1.021	1.009	1.08	-0.3	2.3	134	n.a.	n.a.	n.a.
230	1	2	2	2	2	2	2	2	2	3	3	2	2	2	2	2	2	2	2	2	2	2	2	2	2	4.55	0.878	-0.4	1.2	122	48.87	1.02	-0.1	1	118	0.746	1.177	75.65	0.948	0.919	0.908	0.921	1.03	-1.3	-0.1	99	n.a.	n.a.	n.a.
231	2	2	2	2	2	2	2	2	2	2	2	2	2	2	2	2	2	2	2	2	1	2	2	2	2	3.18	0.609	-2.2	-0.6	90	33.21	0.826	-1	0.3	105	0.575	0.973	40.06	0.624	0.623	0.551	0.617	0.685	-3.8	-2	74	n.a.	n.a.	n.a.
232	2	2	2	2	2	2	2	2	2	2	2	2	2	2	2	2	2	2	1	2	2	2	1	2	2	3.53	0.886	0.3	1.6	126	32.06	1.03	0.7	1.7	125	0.801	1.188	54.66	0.979	0.948	1	1.011	0.956	-0.6	0.8	110	n.a.	n.a.	n.a.
233	2	2	2	2	2	2	2	2	2	2	2	2	2	2	2	2	2	2	2	1	2	2	2	2	2	2.78	0.597	-2.3	-0.3	95	25.19	0.665	-2.3	-0.6	90	0.555	0.754	48.61	0.815	0.666	0.791	0.828	0.955	-2.1	0.2	103	n.a.	n.a.	n.a.
234	2	2	2	2	2	2	2	2	2	1	2	2	2	2	2	2	2	2	2	2	2	1	2	2	2	5.42	1.114	2.4	2.5	133	39.18	1.109	1.4	1.4	119	1.114	0.841	71.7	1.197	1.145	1.169	1.242	1.224	1.4	1.4	115	n.a.	n.a.	n.a.
235	2	2	2	2	2	2	2	2	2	2	2	2	1	2	2	2	2	1	2	2	1	2	2	2	2	2.63	0.567	-2.5	-0.4	94	27.16	0.7	-2	-0.1	99	0.66	0.741	51.86	0.873	0.789	0.852	0.936	0.898	-1.6	0.9	114	n.a.	n.a.	n.a.
236	2	2	2	2	2	2	2	2	2	1	1	2	1	1	2	2	2	2	3	2	2	2	2	1	1	3.61	0.816	-0.3	0.9	113	29.18	0.914	-0.2	0.6	108	0.714	1.043	39.62	0.733	0.651	0.801	0.748	0.726	-2.9	-1.6	80	n.a.	n.a.	n.a.
237	2	2	1	3	2	2	2	2	2	2	2	2	1	1	3	2	2	2	3	1	2	2	2	2	2	3.64	0.686	-1.5	0.2	103	28.98	0.718	-1.8	-0.5	92	0.574	0.793	39.86	0.747	0.681	0.665	0.797	0.819	-2.7	-0.8	89	n.a.	n.a.	n.a.
238	2	2	2	2	2	2	2	2	2	2	2	2	1	2	2	2	2	1	2	2	2	2	2	2	2	0.78	0.466	-3.5	-1.8	70	21.75	0.685	-2.1	-0.7	89	0.582	0.753	32.2	0.663	0.608	0.64	0.667	0.73	-3.5	-1.5	80	n.a.	n.a.	n.a.
239	2	2	3	2	2	2	2	2	2	1	2	2	2	2	2	2	2	2	2	2	3	3	1	2	2	4.41	0.875	0.2	1.6	125	38.27	1.042	0.8	1.8	127	0.864	1.177	68.78	1.105	1.018	1.075	1.092	1.202	0.5	2	125	n.a.	n.a.	n.a.
240	2	1	2	2	2	2	1	2	2	2	2	2	2	2	2	2	2	2	2	2	1	2	3	2	2	3.58	0.873	0.2	0.5	107	34.14	0.878	-0.5	-0.3	95	0.649	1.003	66.54	1.048	0.916	1.1	1.099	1.075	0	0.2	103	n.a.	n.a.	n.a.
241	2	1	1	3	2	2	2	2	2	3	3	2	1	3	3	3	2	1	3	2	2	3	1	3	3	3.65	0.662	-1.7	0.5	110	39.62	0.912	-0.2	1.7	130	0.728	1.04	60.81	1.046	0.833	1.09	1.175	1.104	0	2.6	137	7.57	0.5	-1.5
242	2	2	2	3	2	2	2	2	2	2	2	2	1	3	2	2	2	3	2	2	1	1	2	2	3	3.34	0.643	-1.9	0.5	110	33.35	0.776	-1.4	0.8	114	0.583	0.888	45.01	0.759	0.688	0.716	0.8	0.816	-2.6	0.1	102	n.a.	n.a.	n.a.
243	2	2	2	2	2	2	2	2	2	2	2	2	2	2	2	2	2	2	2	2	2	2	2	1	2	3.51	0.568	-2.5	-0.5	91	24.55	0.683	-2.1	-0.4	94	0.482	0.819	45.44	0.797	0.686	0.69	0.739	1.006	-2.3	0.1	101	n.a.	n.a.	n.a.
244	2	2	2	2	2	2	2	2	2	2	2	2	2	2	2	2	2	2	3	2	2	1	2	2	2	1.44	0.591	-2.3	-0.2	96	22.32	0.729	-1.7	0.1	101	0.555	0.855	33.66	0.704	0.684	0.691	0.687	0.741	-3.1	-0.7	90	n.a.	n.a.	n.a.
245	2	2	2	2	2	2	2	2	2	2	2	2	1	1	3	2	3	1	2	2	2	2	2	1	1	4.32	0.771	-0.7	0.8	113	30.29	0.844	-0.8	0.4	107	0.697	0.959	57.61	1.038	0.921	1.172	1.011	1.056	-0.1	1.7	122	n.a.	n.a.	n.a.
246	2	2	2	2	2	2	2	2	2	1	2	2	2	2	2	2	2	2	2	1	2	1	2	2	1	3.37	0.659	-1.7	-0.6	91	28.35	0.783	-1.3	-0.5	92	0.567	0.957	59.11	0.961	0.793	0.811	1.038	1.154	-0.8	0.4	105	n.a.	n.a.	n.a.
247	2	2	2	2	2	2	2	2	2	1	1	2	2	2	2	2	2	2	2	2	2	1	2	1	2	3.83	0.758	-0.8	-0.5	93	32.38	0.917	-0.2	0	99	0.707	1.095	73.36	1.096	1.092	1.063	1.057	1.171	0.4	0.7	107	n.a.	n.a.	n.a.
248	2	2	2	2	2	2	2	2	2	2	2	2	2	2	2	2	2	2	2	2	2	2	1	2	1	3.57	0.653	-1.8	0.2	104	29.57	0.706	-1.9	-0.2	96	0.543	0.791	50.75	0.805	0.821	0.771	0.812	0.816	-2.2	0.1	102	n.a.	n.a.	n.a.
249	2	2	2	2	2	2	2	2	2	2	2	2	2	2	2	2	2	2	2	1	1	2	2	2	3	3.62	0.792	-0.5	1.3	123	23.47	0.822	-1	0.6	110	0.613	0.957	37.27	0.871	0.857	n.a.	0.863	0.887	-1.7	0.5	107	n.a.	n.a.	n.a.
250	2	2	3	2	2	2	1	2	2	2	2	2	3	2	2	2	2	1	1	2	3	2	2	2	2	2.77	0.56	-2.6	-1	83	18.76	0.62	-2.6	-1.4	79	0.421	0.762	26.55	0.564	0.507	0.538	0.609	0.594	-4.4	-2.6	67	n.a.	n.a.	n.a.
251	2	1	2	2	2	2	2	2	2	2	2	2	2	2	2	1	2	1	1	2	2	1	2	1	1	4.05	0.792	-0.5	0.6	109	25.47	0.888	-0.4	0.3	104	0.668	1.077	59.71	1.044	1.03	1.07	1.11	0.985	0	1.1	113	n.a.	n.a.	n.a.
252	1	2	2	3	2	2	2	2	2	2	2	1	2	3	2	3	2	2	2	1	2	3	1	1	2	4.51	0.704	-1.7	-0.5	91	37.71	0.722	-2.1	-1.5	77	0.588	0.783	51.83	0.939	n.a.	0.908	0.986	0.918	-1.6	-0.7	92	n.a.	n.a.	n.a.
253	2	2	2	2	2	2	2	2	2	1	3	3	1	3	3	2	2	2	2	2	2	3	2	1	2	2.87	0.528	-2.9	-0.8	86	22.09	0.611	-2.7	-0.9	85	0.501	0.692	26.79	0.609	0.585	0.638	n.a.	0.607	-3.9	-1.5	79	n.a.	n.a.	n.a.
254	2	2	2	2	2	2	2	2	2	2	2	2	2	2	2	2	2	3	2	2	1	2	2	2	3	2.73	0.592	-2.3	0	99	27.16	0.801	-1.2	0.9	115	0.62	0.945	32.1	0.786	n.a.	0.747	0.758	0.847	-2.7	0.1	101	n.a.	n.a.	n.a.
255	1	2	2	2	2	2	2	2	2	3	3	3	2	3	2	2	2	1	1	2	2	2	3	1	2	4.86	0.855	-0.6	0.7	114	43.83	0.875	-1	-0.3	96	0.704	0.965	75.28	1.069	1.044	1.03	1.136	1.063	-0.2	0.8	109	n.a.	n.a.	n.a.
256	2	2	1	2	2	2	2	2	2	2	2	2	2	2	2	2	2	2	3	2	2	1	2	2	2	4.37	0.842	-0.1	2	135	46.07	1.086	1.2	2.9	149	0.757	1.219	78.14	1.307	1.132	1.23	1.43	1.346	2.4	4.7	166	n.a.	n.a.	n.a.
257	2	2	2	2	2	2	2	2	2	2	1	2	2	2	2	2	2	2	2	2	3	2	2	1	2	3.92	0.884	0.3	1	115	34.38	1.012	0.6	1	114	0.735	1.168	45.91	0.922	0.881	0.91	0.949	0.936	-1.1	-0.4	95	n.a.	n.a.	n.a.
258	2	2	2	2	2	2	2	2	2	2	2	2	2	2	2	2	2	2	2	2	2	2	2	2	2	4.55	0.886	0.3	0.4	106	36.69	1.062	1	1	113	0.776	1.293	65.52	1.166	1.092	1.255	1.166	1.156	1.1	1.1	112	n.a.	n.a.	n.a.
259	1	2	2	2	2	2	2	2	2	3	3	2	1	1	2	2	2	2	2	1	1	3	2	3	1	3.73	0.67	-1.9	-1	83	31.63	0.742	-1.9	-1.5	76	0.588	0.836	51.67	0.697	0.863	0.773	0.649	0.549	-3.6	-3	68	n.a.	n.a.	n.a.
260	2	2	2	2	2	2	2	2	2	1	1	2	2	2	2	2	2	1	1	1	2	1	2	2	1	3.19	0.641	-1.9	-0.4	94	26.87	0.766	-1.4	-0.2	96	0.551	0.919	51.24	0.875	0.849	0.799	0.938	0.89	-1.6	0.2	102	n.a.	n.a.	n.a.
261	2	2	2	2	2	2	1	2	2	2	2	2	2	2	2	2	2	2	2	3	1	1	3	1	2	3.81	0.763	-0.8	0.2	103	28.22	0.918	-0.2	0.4	106	0.685	1.129	54.07	0.927	0.878	0.961	0.959	0.909	-1.1	-0.1	99	n.a.	n.a.	n.a.
262	2	2	3	2	3	3	2	2	2	2	2	2	1	1	3	2	2	2	1	2	1	3	2	1	1	3.29	0.626	-2	-0.1	99	26.48	0.743	-1.6	0	100	0.599	0.846	44.14	0.807	0.711	0.839	0.823	0.847	-2.2	0.1	101	n.a.	n.a.	n.a.
263	2	2	2	2	2	2	2	2	2	2	2	2	2	2	2	3	2	2	2	2	2	2	2	1	2	4.13	0.789	-0.5	0.7	110	35.75	0.881	-0.5	0.3	105	0.649	1.023	61.54	0.977	0.913	0.924	0.973	1.088	-0.6	0.7	108	n.a.	n.a.	n.a.
264	2	2	2	2	2	2	2	2	2	2	2	2	2	2	2	2	2	2	2	1	1	2	2	2	1	3.33	0.66	-1.7	-0.7	90	25.3	0.757	-1.5	-0.9	88	0.614	0.86	52.37	0.868	0.763	0.832	0.873	0.981	-1.6	-0.6	93	n.a.	n.a.	n.a.
265	2	2	2	2	2	2	2	2	2	2	2	2	2	2	2	2	2	1	1	1	1	2	2	1	2	3.04	0.71	-1.3	-0.4	94	31.24	0.744	-1.6	-1.1	85	0.527	0.826	86.48	1.072	1.005	1.06	1.034	1.18	0.2	1.1	112	n.a.	n.a.	n.a.
266	2	2	2	2	3	2	2	2	2	2	2	2	2	2	2	2	2	2	2	2	2	2	2	2	2	3.81	0.768	-0.7	-0.3	95	27.98	0.8	-1.2	-0.9	88	0.577	0.936	51	0.84	0.789	0.821	0.875	0.866	-1.9	-1.5	84	n.a.	n.a.	n.a.
267	2	2	2	2	2	2	2	2	2	2	2	2	1	1	2	2	2	1	2	2	2	2	2	2	2	2.96	0.605	-2.2	0.3	106	27.35	0.742	-1.6	0.7	113	0.557	0.875	37.05	0.812	0.806	0.817	0.861	0.78	-2.1	0.7	111	n.a.	n.a.	n.a.
268	2	2	2	2	2	2	2	2	2	2	2	2	2	2	2	2	2	2	2	2	2	2	2	2	2	4.85	0.954	0.9	3	154	40.94	1.052	0.9	2.7	144	0.812	1.232	55.78	1.028	0.976	1.035	n.a.	1.057	-0.1	2.3	133	n.a.	n.a.	n.a.
269	2	2	2	2	2	2	2	2	2	2	2	2	2	2	2	2	2	2	1	2	2	2	1	1	2	3.53	0.698	-1.4	0.8	115	24.58	0.778	-1.3	0.6	110	0.514	0.93	45.94	0.863	0.783	0.802	0.963	0.872	-1.7	0.8	112	n.a.	n.a.	n.a.
270	2	2	2	2	2	2	2	2	2	1	3	2	2	2	2	2	2	2	3	2	1	2	1	1	2	3.43	0.712	-1.2	-0.2	97	36.85	0.858	-0.7	0	100	0.633	1.01	72.27	1.054	0.928	1.003	1.081	1.172	0.1	1.1	114	n.a.	n.a.	n.a.
271	2	2	3	3	2	2	2	2	2	2	2	2	1	1	2	2	2	1	2	2	1	2	2	1	1	2.6	0.596	-2.3	0	99	26.12	0.739	-1.7	0.3	106	0.608	0.839	57.86	0.862	0.776	0.76	0.874	0.984	-1.7	0.9	114	n.a.	n.a.	n.a.
272	2	2	1	2	2	2	2	2	2	2	2	2	2	2	2	1	2	2	2	2	2	2	2	2	2	4.32	0.789	-0.5	0.5	107	33.7	0.937	0	0.6	109	0.591	1.194	60.46	1.034	0.941	1.04	1.084	1.066	-0.1	0.9	111	n.a.	n.a.	n.a.
273	2	2	2	2	2	2	2	2	2	2	2	1	3	3	3	2	2	1	2	2	1	2	1	2	2	2.51	0.581	-2.4	-0.1	97	20.51	0.662	-2.3	-0.3	95	0.526	0.782	65.56	1.068	0.943	1.196	1.165	0.978	0.2	2.8	141	n.a.	n.a.	n.a.
275	2	2	1	2	2	2	2	2	2	2	2	2	1	1	2	2	2	2	2	2	1	2	2	2	1	2.49	0.607	-2.2	-1.1	84	27.15	0.833	-0.9	-0.2	98	0.633	1.008	45.85	0.895	0.796	0.904	0.923	0.938	-1.4	-0.2	97	n.a.	n.a.	n.a.
276	2	2	2	2	2	2	2	2	2	2	2	2	2	2	2	2	2	1	2	2	2	2	2	2	2	2.55	0.506	-3.1	-0.6	89	16.55	0.558	-3.1	-0.8	85	0.432	0.649	49.09	0.962	0.925	0.991	1.018	0.912	-0.8	2.1	132	n.a.	n.a.	n.a.
277	2	2	2	2	2	2	2	2	2	2	2	2	1	1	2	2	2	1	2	2	2	2	2	2	2	2.1	0.344	-4.5	-2	60	17.33	0.411	-4.3	-2	63	0.301	0.486	18.95	0.664	n.a.	n.a.	0.737	0.61	-4	-1	86	n.a.	n.a.	n.a.
278	1	2	2	2	2	2	2	2	2	3	3	2	1	2	2	2	1	1	2	2	1	1	1	2	2	5.28	0.725	-1.5	-0.1	98	38.79	0.769	-1.8	-0.9	85	0.517	0.919	51.49	0.752	0.657	0.765	0.788	0.778	-3.1	-2	77	n.a.	n.a.	n.a.
279	2	2	1	2	2	2	2	2	2	2	2	2	2	2	2	2	2	2	2	2	2	2	2	2	2	2.52	0.698	-1.4	0.9	116	26.96	0.738	-1.7	0.3	105	0.556	0.857	53.32	0.887	0.813	0.901	0.943	0.885	-1.5	1.1	116	n.a.	n.a.	n.a.
280	2	2	1	3	2	2	2	2	2	2	3	2	2	3	2	2	2	3	2	2	2	3	2	2	2	3.23	0.672	-1.6	0.6	112	30.89	0.806	-1.1	0.8	115	0.616	0.922	49.56	0.819	0.781	0.767	0.843	0.876	-2.1	0.5	107	n.a.	n.a.	n.a.
281	2	2	2	2	2	2	2	2	2	2	2	2	3	3	2	2	2	2	2	2	1	2	1	2	2	3.85	0.751	-0.9	1.2	121	28.55	0.869	-0.6	1.2	120	0.64	1.067	51.53	0.93	0.849	0.899	0.946	1.002	-1.1	1.3	119	n.a.	n.a.	n.a.
282	2	2	2	2	2	2	2	2	2	2	2	2	2	2	2	2	2	1	2	2	2	1	2	1	2	4.04	0.854	0	2.1	136	34.19	0.992	0.4	2.1	135	0.748	1.169	61	1.13	0.896	1.029	1.266	1.312	0.8	3.1	143	n.a.	n.a.	n.a.
283	2	2	2	2	2	2	2	2	2	2	2	2	1	2	2	2	2	2	2	2	2	1	2	2	1	3.24	0.625	-2	-1.2	83	23.06	0.763	-1.5	-0.9	87	0.576	0.949	53.37	0.879	0.827	0.876	0.863	0.913	-1.5	-0.7	92	n.a.	n.a.	n.a.
284	2	2	2	2	2	2	2	2	2	2	2	2	2	2	2	2	2	2	2	2	1	2	2	2	1	3.81	0.805	-0.4	1.8	133	35.68	1.066	1	2.9	150	0.785	1.312	61.31	1.004	0.775	0.861	1.156	1.162	-0.4	2.1	131	n.a.	n.a.	n.a.
285	2	2	2	3	2	2	2	2	3	2	2	2	1	1	2	2	2	1	2	2	2	2	2	2	2	3.57	0.665	-1.7	0.7	114	24.7	0.739	-1.7	0.5	109	0.536	0.881	33.1	0.627	0.632	0.611	0.667	0.598	-3.8	-1.1	84	n.a.	n.a.	n.a.
286	2	2	2	2	2	2	2	2	2	2	2	2	1	2	2	2	2	2	3	2	2	2	1	2	2	2.42	0.491	-3.2	-1.1	80	24.35	0.582	-3	-1.1	81	0.364	0.704	35.54	0.629	0.53	0.602	0.632	0.704	-3.8	-1.3	81	n.a.	n.a.	n.a.
287	2	2	1	2	2	2	2	2	2	2	2	2	2	2	2	2	2	2	1	2	1	1	2	2	1	2.54	0.66	-1.7	-0.7	90	33.2	0.872	-0.6	0.1	101	0.765	0.934	59.72	0.98	0.932	1.001	1	0.982	-0.6	0.4	105	n.a.	n.a.	n.a.
288	1	2	2	2	2	2	2	2	2	2	2	2	2	2	2	2	2	1	2	2	2	2	2	2	2	4.04	0.935	0	1.3	124	55.26	1.139	0.7	1.5	124	0.848	1.299	61.47	1.159	n.a.	1.087	1.121	1.243	0.4	1.4	115	n.a.	n.a.	n.a.
289	2	1	2	2	2	2	2	2	2	2	2	2	1	1	2	2	2	1	2	2	1	1	1	2	2	2.63	0.607	-2.2	-0.1	98	26.67	0.779	-1.3	0.4	107	0.569	0.927	37.92	0.805	0.836	0.797	0.771	0.808	-2.2	0.2	102	n.a.	n.a.	n.a.
290	2	2	2	2	2	2	2	2	2	2	2	2	2	2	1	2	2	2	2	1	2	2	1	2	2	3.42	0.644	-1.8	0.2	103	26.98	0.78	-1.3	0.4	106	0.601	0.917	55.07	1.038	1.062	1.026	1.037	1.03	-0.1	2.2	131	n.a.	n.a.	n.a.
291	2	2	2	2	1	1	2	2	2	2	2	2	1	2	2	1	2	1	1	1	2	1	1	2	1	2.64	0.532	-2.9	-1.2	80	21.76	0.699	-2	-0.6	90	0.486	0.875	33.89	0.892	0.891	n.a.	0.918	0.864	-1.5	0.4	105	6.26	0.48	-1.8
292	2	2	2	2	2	2	2	2	2	1	1	2	2	2	2	2	2	2	2	2	2	1	2	2	1	4.16	0.877	0.3	0.6	108	31.33	0.981	0.3	0.5	107	0.738	1.163	51.68	0.848	0.816	0.857	0.88	0.834	-1.8	-1.6	83	n.a.	n.a.	n.a.
293	2	1	2	2	2	1	2	2	2	1	3	2	2	2	2	2	2	2	3	2	1	1	3	1	2	3.71	0.805	-0.4	0	100	31.17	0.954	0.1	0.4	105	0.711	1.1335	74.02	1.142	1.037	1.089	1.193	1.228	0.9	1.3	114	n.a.	n.a.	n.a.
294	2	2	1	2	2	2	2	2	2	2	2	2	2	2	2	2	2	1	2	2	2	2	2	2	1	3.37	0.706	-1.3	1	118	27.72	0.784	-1.3	0.7	113	0.585	0.937	50.9	0.84	0.743	0.79	0.863	0.941	-1.9	0.8	111	n.a.	n.a.	n.a.
295	2	2	2	2	2	2	2	2	2	2	2	2	1	1	2	2	2	2	2	1	2	2	2	1	1	4.02	0.809	-0.4	1.4	123	29.5	0.841	-0.8	0.6	110	0.575	0.994	39.49	0.761	0.787	0.784	0.74	0.739	-2.6	-0.6	93	n.a.	n.a.	n.a.
296	2	2	2	3	2	2	2	2	2	2	2	2	2	2	2	2	2	1	2	2	1	2	2	2	2	3.05	0.675	-1.6	0.7	113	33.79	0.837	-0.9	1.2	120	0.631	0.974	50.36	0.915	1.028	0.849	0.971	0.821	-1.2	1.4	121	n.a.	n.a.	n.a.
297	1	2	2	2	1	2	2	2	2	2	2	2	3	2	2	1	3	2	2	2	2	2	1	2	2	2.16	0.6	-2.4	-1.1	80	35.57	0.761	-1.8	-1	83	0.656	0.839	56.23	1.12	0.982	1.191	1.183	n.a.	0.5	1.4	117	n.a.	n.a.	n.a.
298	2	2	2	2	1	2	2	2	2	2	2	2	1	2	2	2	2	1	1	1	1	2	1	2	2	2.16	0.517	-3	-0.6	89	21.13	0.625	-2.6	-0.4	92	0.513	0.704	31.37	0.875	0.81	0.842	0.988	n.a.	-1.3	1.4	121	n.a.	n.a.	n.a.
299	2	2	2	3	2	2	2	2	2	1	2	2	1	3	2	1	3	1	2	2	2	1	2	2	1	3.26	0.668	-1.6	0.6	110	26.54	0.799	-1.2	0.7	113	0.585	0.968	63.82	1.152	1.057	1.12	1.137	1.252	1	3.4	147	n.a.	n.a.	n.a.
300	1	2	2	2	2	2	2	2	2	3	3	2	1	2	2	2	2	1	2	2	2	2	2	2	1	3.9	0.676	-1.9	-0.4	92	38.49	0.771	-1.7	-0.8	86	0.588	0.915	31.2	0.65	n.a.	0.74	0.674	0.561	-4.2	-3.1	66	n.a.	n.a.	n.a.
301	2	2	2	2	2	2	2	2	2	2	2	2	2	2	2	2	2	2	2	1	2	2	1	2	2	1.8	0.585	-2.4	-0.3	95	30.48	0.777	-1.4	0.4	107	0.496	0.924	65.47	1.092	1.073	1.12	1.008	1.15	0.4	2.8	139	n.a.	n.a.	n.a.
302	2	2	2	2	2	2	2	2	2	2	2	2	2	2	2	2	2	2	3	2	2	2	2	1	3	3.67	0.708	-1.3	0.1	101	28.79	0.855	-0.7	0.3	105	0.652	1.007	49.74	0.868	0.807	0.86	0.918	0.873	-1.6	-0.1	99	n.a.	n.a.	n.a.
303	2	2	1	3	1	2	2	2	2	1	1	2	1	1	2	2	2	1	2	2	2	2	1	2	2	2.98	0.595	-2.3	0.2	105	19.72	0.565	-3.1	-0.8	86	0.395	0.686	42.45	0.77	0.72	0.708	0.792	0.841	-2.5	0.4	105	n.a.	n.a.	n.a.
304	2	2	2	2	2	2	2	2	2	2	2	2	1	1	2	2	2	2	2	2	2	2	2	2	2	3.33	0.635	-1.9	0.4	108	28.36	0.771	-1.4	0.7	113	0.558	0.919	34.97	0.833	0.749	0.802	n.a.	0.926	-1.8	0.9	113	n.a.	n.a.	n.a.
305	2	2	1	2	2	2	2	2	2	2	2	2	2	3	2	2	2	2	2	2	2	2	2	2	2	2.91	0.657	-1.7	-0.5	92	26.97	0.817	-1	-0.1	98	0.569	0.984	34.68	0.688	0.692	0.698	0.689	0.678	-3.3	-1.9	77	n.a.	n.a.	n.a.
306	1	2	2	2	2	2	2	2	2	3	3	2	2	2	2	1	2	2	2	2	2	2	2	2	1	5.58	1.009	0.6	1.6	128	49.76	1.129	0.6	1.2	118	0.842	1.354	76.3	1.035	1.017	0.996	1.04	1.084	-0.5	0.3	103	n.a.	n.a.	n.a.
307	2	2	2	2	2	2	2	2	2	2	2	2	2	2	2	2	2	1	2	2	2	2	1	2	2	n.a.	n.a.	n.a.	n.a.	n.a.	n.a.	n.a.	n.a.	n.a.	n.a.	n.a.	n.a.	n.a.	n.a.	n.a.	n.a.	n.a.	n.a.	n.a.	n.a.	n.a.	8.53	0.689	2
308	2	2	3	3	3	2	2	2	2	2	2	2	1	3	3	2	2	2	2	1	2	2	1	2	2	4.05	0.715	-1.2	0.8	114	46.74	0.97	0.2	1.9	132	0.79	1.101	69	1.081	0.932	1.141	1.153	1.098	0.3	2.6	136	n.a.	n.a.	n.a.
309	2	2	1	2	2	2	2	2	2	2	2	2	1	1	2	1	2	1	3	1	1	2	2	2	1	2.84	0.547	-2.7	-1	84	32.54	0.847	-0.8	0.7	111	0.638	1.038	26.95	0.784	0.886	n.a.	n.a.	0.678	-2.3	-0.4	95	6.93	0.402	-3.3
310	2	2	2	2	2	2	2	2	2	1	2	2	2	2	2	2	2	2	2	2	2	1	2	2	1	2.93	0.591	-2.3	-1.1	83	23.27	0.692	-2	-1.2	83	0.579	0.778	59.05	0.936	0.926	0.935	0.953	0.928	-1	0.3	103	n.a.	n.a.	n.a.
311	1	2	2	2	2	2	2	2	2	2	2	2	3	1	2	2	2	2	1	2	2	2	1	2	2	4.89	0.898	-0.2	0.8	113	45.45	0.957	-0.5	0	100	0.706	1.105	79.38	1.071	0.916	0.938	1.074	1.263	-0.2	0.5	106	n.a.	n.a.	n.a.
312	2	2	2	2	2	2	2	2	2	2	2	2	2	2	2	2	2	2	2	2	1	1	2	2	2	4.24	0.918	0.6	1.5	121	31.95	1.026	0.7	1.2	117	0.756	1.227	59.05	1.087	1.032	1.121	1.085	1.102	0.4	1.2	114	n.a.	n.a.	n.a.
313	2	2	1	2	2	2	2	2	2	2	2	2	3	2	2	1	2	2	2	2	2	2	2	2	2	3.77	0.696	-1.4	0.6	111	32.09	0.783	-1.3	0.4	107	0.568	0.943	51.07	0.944	0.87	0.974	0.975	0.958	-0.9	1.4	119	n.a.	n.a.	n.a.
314	2	2	2	2	2	2	2	2	2	2	2	2	2	2	2	2	2	2	2	2	1	2	2	2	2	2.72	0.55	-2.7	-1.2	81	25.71	0.668	-2.2	-1	84	0.446	0.825	31.94	0.59	0.564	0.588	0.596	0.604	-4.2	-2.4	69	n.a.	n.a.	n.a.
315	1	2	2	2	2	2	2	2	2	2	2	2	1	3	3	3	2	2	2	2	2	2	2	2	1	5.62	0.901	-0.2	0.8	113	43.85	0.935	-0.6	-0.2	97	0.746	1.032	83.71	1.14	1.053	1.174	1.137	1.195	0.4	1.1	112	n.a.	n.a.	n.a.
316	2	2	2	2	2	2	2	2	2	2	2	2	2	2	2	2	2	1	2	2	2	2	2	2	2	3.56	0.734	-1	0.1	102	31.55	0.911	-0.3	0.6	108	0.694	1.037	47.03	0.882	0.858	0.896	0.894	0.883	-1.5	-0.2	97	n.a.	n.a.	n.a.
317	1	3	2	3	2	2	2	2	2	2	2	2	2	2	2	2	2	1	2	2	1	2	2	2	1	4.35	0.704	-1.7	-0.7	88	49.62	0.949	-0.6	-0.1	99	0.72	1.088	78.24	1.132	1.119	1.172	1.125	1.117	0.4	1	111	n.a.	n.a.	n.a.
318	2	2	2	2	2	2	2	2	2	2	2	2	2	2	2	1	2	1	2	2	2	2	2	2	2	1.56	0.644	-1.8	-1	85	23.78	0.931	-0.1	0.4	106	0.649	1.143	45.85	0.903	0.849	0.94	0.859	0.958	-1.3	-0.5	94	n.a.	n.a.	n.a.
319	2	2	1	2	1	2	2	2	2	2	2	2	2	1	2	2	2	2	1	1	2	2	2	2	1	3.83	0.695	-1.4	0.8	115	39.69	0.899	-0.4	1.6	127	0.665	1.06	62.13	0.911	0.842	0.916	0.941	0.937	-1.2	1.3	119	n.a.	n.a.	n.a.
320	1	2	1	2	2	2	2	2	2	2	2	2	2	2	2	1	2	2	2	2	2	2	2	2	2	5.11	0.894	-0.3	1.2	122	42.92	0.971	-0.4	0.5	109	0.655	1.207	51.86	0.932	0.817	0.898	0.952	1.045	-1.4	-0.3	96	n.a.	n.a.	n.a.
321	2	2	2	2	2	2	2	1	2	1	2	3	2	2	2	2	2	1	1	1	1	2	2	2	3	1.34	0.618	-2.1	0.3	106	29.57	0.838	-0.9	1.3	96	0.646	0.933	25.18	0.931	n.a.	n.a.	0.829	0.997	-1.5	1.3	119	n.a.	n.a.	n.a.
322	2	2	2	2	2	2	2	2	2	1	2	2	1	1	2	2	2	2	2	1	2	2	2	2	1	2.61	0.517	-3	-1	83	20.82	0.676	-2.2	-0.4	93	0.571	0.801	52.09	0.844	0.752	0.86	0.846	0.905	-1.8	0.5	107	n.a.	n.a.	n.a.
323	2	2	1	2	2	2	2	2	2	2	2	2	1	1	2	2	2	2	2	2	2	2	2	2	1	3.84	0.75	-0.9	1.2	122	33.55	0.849	-0.8	1.1	118	0.632	0.969	53.71	0.95	0.806	0.958	1.013	0.987	-0.9	1.6	122	n.a.	n.a.	n.a.
324	2	2	2	3	2	2	2	2	2	2	2	2	1	3	3	2	2	3	3	1	2	3	2	2	3	3.52	0.649	-1.8	0.5	109	30.68	0.667	-2.3	-0.2	96	0.517	0.751	58.2	0.802	0.736	0.791	0.846	0.821	-2.2	0.4	106	n.a.	n.a.	n.a.
325	2	2	2	2	2	2	2	2	2	2	2	2	1	2	2	2	2	2	2	1	2	2	2	2	2	4.46	0.794	-1	0	100	49.41	1.016	-0.1	0.4	106	0.889	1.129	63.5	1.093	0.837	1.046	1.259	1.233	0	0.8	108	n.a.	n.a.	n.a.
326	2	2	2	2	2	2	2	2	2	2	2	2	1	2	2	2	2	2	2	2	2	2	1	2	2	2.96	0.604	-2.2	-0.3	95	22.04	0.731	-1.7	-0.1	98	0.517	0.863	33.42	0.73	0.735	0.829	0.756	0.631	-2.9	-0.6	91	n.a.	n.a.	n.a.
327	2	2	2	2	2	2	2	2	2	2	2	2	1	1	3	2	2	3	2	2	2	2	1	2	3	1.79	0.543	-2.8	n.a.	n.a.	21.9	0.612	-2.7	n.a.	n.a.	0.492	0.685	51.37	0.824	0.822	0.813	0.867	0.798	-2	n.a.	n.a.	n.a.	n.a.	n.a.
328	1	2	2	2	2	2	2	2	2	2	2	1	2	2	2	2	2	2	2	2	2	2	1	2	2	3.99	0.688	-1.8	-0.1	99	43.23	0.764	-1.8	-0.5	91	0.57	0.878	62.3	0.821	0.891	0.847	0.777	0.785	-2.5	-1.1	87	n.a.	n.a.	n.a.
329	2	2	2	2	2	2	2	2	2	2	2	2	1	2	2	2	2	1	2	1	2	2	1	2	2	3.24	0.7	-1.3	1.2	123	35.84	0.886	-0.5	1.9	135	0.664	1.022	49.99	0.828	0.798	0.913	0.838	0.765	-2	0.9	113	n.a.	n.a.	n.a.
330	1	2	1	2	2	2	2	2	2	3	3	2	1	1	2	2	2	2	1	2	2	2	2	2	1	4.35	0.708	-1.6	-0.5	90	44.15	0.85	-1.2	-0.7	90	0.607	1.011	77.87	1.045	0.869	1.077	1.117	1.095	-0.4	0.5	105	n.a.	n.a.	n.a.
331	2	2	2	2	2	2	2	2	2	2	2	2	1	1	2	2	2	2	2	2	1	1	2	2	2	3.56	0.831	-0.2	0.1	102	34.49	1.041	0.8	1	113	0.786	1.184	56.24	0.979	0.986	1.015	0.952	0.969	-0.6	-0.4	96	n.a.	n.a.	n.a.
332	2	2	2	2	1	2	2	2	2	2	2	2	3	1	2	2	2	2	2	3	2	2	1	2	2	2.43	0.525	-2.9	-0.5	91	18.02	0.563	-3.1	-0.9	84	0.462	0.642	n.a.	n.a.	n.a.	n.a.	n.a.	n.a.	n.a.	n.a.	n.a.	n.a.	n.a.	n.a.
333	2	2	2	2	2	2	2	2	2	2	2	2	2	2	2	2	2	2	2	2	2	2	2	2	2	2.4	0.489	-3.2	-1.9	70	22.14	0.64	-2.5	-1.5	78	0.464	0.761	27.27	0.556	0.546	0.539	0.547	0.591	-4.5	-3	63	n.a.	n.a.	n.a.
334	2	2	2	2	2	2	2	2	2	2	2	2	1	1	2	2	2	2	2	2	1	2	2	2	1	3.84	0.791	-0.5	0.7	111	31.9	0.952	0.1	1	115	0.766	1.118	53.29	0.908	0.879	0.916	0.871	0.957	-1.3	0.1	101	n.a.	n.a.	n.a.
335	2	2	2	2	2	2	2	2	2	2	2	2	2	2	2	2	2	2	1	1	1	2	2	2	2	3.64	0.775	-0.7	0.3	105	36.08	0.958	0.1	0.8	111	0.575	1.179	46.83	0.888	0.863	0.916	0.939	0.839	-1.4	-0.5	95	n.a.	n.a.	n.a.
336	2	2	2	2	2	2	2	2	2	2	2	2	2	2	3	2	2	2	3	2	2	1	2	2	1	1.93	0.684	-1.5	-0.1	99	27.82	0.83	-0.9	0.2	103	0.672	0.915	68.45	1.126	1.056	1.086	1.115	1.212	0.7	2.3	130	n.a.	n.a.	n.a.
337	2	2	2	2	2	2	2	2	2	1	2	2	1	2	2	2	2	2	2	2	2	2	2	2	2	2.9	0.653	-1.8	-0.3	95	24.56	0.74	-1.7	-0.5	92	0.534	0.884	42.58	0.777	0.735	0.817	0.796	0.762	-2.5	-0.8	90	n.a.	n.a.	n.a.
338	2	2	2	2	2	2	2	2	2	2	2	2	1	2	2	2	2	1	2	2	1	2	2	2	1	3.01	0.541	-2.8	-1.1	82	28.7	0.634	-2.5	-1.1	82	0.447	0.767	48.07	0.834	0.754	0.8	0.888	0.897	-1.9	0.1	101	n.a.	n.a.	n.a.
339	2	2	2	2	2	2	2	2	2	2	2	2	1	2	2	2	2	1	2	2	2	2	2	2	2	4.14	0.784	-0.6	1.5	128	31.8	0.881	-0.5	1.3	123	0.683	1.015	43.64	0.828	0.863	0.763	0.773	0.901	-2	0.5	107	n.a.	n.a.	n.a.
340	1	1	3	1	1	2	3	2	3	2	2	2	2	3	3	1	3	3	1	2	1	1	2	1	1	5.01	0.899	-0.2	0.9	117	50.76	1.163	0.9	1.5	124	0.903	1.361	62.01	0.966	0.901	0.92	1.002	1.019	-1.1	-0.3	97	n.a.	n.a.	n.a.
341	1	1	2	2	2	2	2	2	2	2	2	2	2	2	2	2	2	2	2	2	2	2	2	2	1	3.41	0.578	-2.6	-1.5	74	34.79	0.874	-1	-0.5	93	0.587	1.079	51.22	0.78	0.71	0.737	0.809	0.832	-2.8	-2	78	n.a.	n.a.	n.a.
342	2	2	2	2	1	2	2	2	2	1	2	2	2	3	2	2	2	2	2	2	1	2	2	2	2	2.88	0.526	-2.9	-0.7	87	25.48	0.645	-2.4	-0.5	91	0.5	0.756	64.37	1.054	0.921	0.989	1	1.277	0.1	2.6	137	n.a.	n.a.	n.a.
343	2	2	1	2	2	2	2	2	2	1	1	2	1	1	2	2	2	1	2	2	1	2	2	2	1	3.1	0.546	-2.7	-0.6	89	25.17	0.681	-2.1	-0.4	94	0.512	0.809	46.29	0.823	0.921	0.89	0.762	0.727	-2	0.4	105	n.a.	n.a.	n.a.
344	2	2	2	2	2	2	2	2	2	2	2	2	2	2	2	2	2	2	2	2	2	2	2	2	2	3.79	0.692	-1.4	0.9	117	28.7	0.824	-1	1.1	120	0.631	0.969	42.18	0.931	0.854	0.86	1.06	n.a.	-0.8	1.8	128	n.a.	n.a.	n.a.
345	2	2	1	2	2	2	2	2	2	1	1	2	1	3	2	3	2	1	2	1	1	2	1	2	1	3.13	0.58	-2.4	-0.4	93	28.14	0.72	-1.8	-0.1	98	0.581	0.816	60.63	1.109	0.966	1.078	1.218	1.153	0.6	2.9	140	n.a.	n.a.	n.a.
346	2	2	2	2	2	2	2	2	2	2	2	2	1	1	2	2	2	2	2	1	2	3	2	2	1	4.88	0.853	0	1	114	36.32	0.954	0.1	0.7	110	0.677	1.108	47.26	0.938	0.872	0.87	0.952	1.034	-1	-0.1	99	n.a.	n.a.	n.a.
347	2	2	2	3	2	3	2	2	2	3	3	3	3	2	3	2	2	3	3	3	2	3	3	1	2	3.35	0.7	-1.3	0.7	112	27.68	0.79	-1.2	0.5	108	0.63	0.888	53.09	0.818	0.782	0.776	0.782	0.906	-2.1	0.3	104	n.a.	n.a.	n.a.
348	2	2	2	2	2	2	2	2	2	2	2	2	1	1	2	2	2	1	2	2	2	2	1	2	1	2.97	0.67	-1.6	0.6	111	30.01	0.861	-0.7	1.3	123	0.694	0.996	18.14	0.806	0.758	0.857	n.a.	n.a.	-1.6	0.4	106	4.95	0.464	-2.1
349	2	2	1	1	2	2	2	2	2	2	2	2	3	1	2	2	2	2	2	2	1	2	2	2	1	3.28	0.752	-0.9	-0.1	98	26.93	0.888	-0.4	0	101	0.646	1.055	47.28	0.877	0.806	0.927	0.889	0.878	-1.5	-0.8	91	n.a.	n.a.	n.a.
350	2	2	2	2	2	2	2	2	2	2	2	2	2	2	2	2	2	2	2	2	2	2	2	2	1	2.19	0.682	-1.5	-1.1	84	24.37	0.77	-1.4	-1.2	84	0.558	0.891	40.1	0.748	0.705	0.788	0.772	0.73	-2.7	-2.4	74	n.a.	n.a.	n.a.
351	2	2	2	2	2	2	2	2	2	2	1	2	1	1	2	2	2	1	2	3	1	2	2	2	2	3.51	0.708	-1.3	-0.7	90	24.15	0.864	-0.6	-0.3	96	0.648	1.028	42.1	0.811	0.828	0.868	0.833	0.733	-2.1	-1.6	83	n.a.	n.a.	n.a.
352	2	2	1	2	2	2	2	2	2	2	2	2	2	2	2	2	2	2	2	2	2	2	1	2	2	4.59	0.877	0.3	2	135	38.61	1.013	0.6	2.1	133	0.798	1.15	63.95	1.191	1.061	1.198	1.192	1.338	1.3	3.4	146	n.a.	n.a.	n.a.
353	2	2	2	3	2	2	2	2	2	2	2	2	1	1	2	3	2	2	2	3	1	3	2	2	2	3.5	0.749	-0.9	1.1	120	32.95	0.837	-0.9	0.9	114	0.664	0.944	33.57	0.854	n.a.	0.911	0.872	0.798	-2	0.4	105	n.a.	n.a.	n.a.
354	2	2	2	3	2	2	1	2	2	2	2	2	3	1	2	2	2	1	2	1	2	2	2	2	2	2.81	0.606	-2.2	-0.3	94	22.53	0.714	-1.9	-0.3	95	0.534	0.852	55.91	0.922	1.15	0.916	0.842	0.836	-1.1	1	114	n.a.	n.a.	n.a.
355	1	1	2	3	2	2	2	2	2	2	2	2	1	1	2	3	2	2	1	1	2	2	1	2	2	3.04	0.564	-2.7	-1.3	76	34.5	0.785	-1.6	-0.8	87	0.56	0.955	26.15	0.777	0.659	n.a.	0.886	n.a.	-2.6	-1.5	82	n.a.	n.a.	n.a.
356	2	2	2	2	2	2	2	2	2	1	3	2	2	2	2	2	2	2	2	2	2	3	2	2	1	3.54	0.646	-1.8	0.5	109	35.01	0.813	-1.1	1	118	0.576	0.994	50.44	0.858	0.805	0.818	0.913	0.88	-1.7	1	114	n.a.	n.a.	n.a.
357	1	2	2	2	2	2	2	2	2	2	2	2	2	2	2	2	2	2	1	2	2	2	1	2	2	4.84	0.875	0.2	1.4	122	41.99	1.037	0.8	1.6	123	0.829	1.184	60.29	0.929	0.86	0.85	0.911	0.983	-1.1	0.2	102	n.a.	n.a.	n.a.
358	2	2	2	2	2	2	2	2	2	1	2	2	2	2	2	2	2	1	2	2	2	2	2	2	1	3.79	0.769	-0.7	0.5	108	30.47	0.86	-0.7	0.3	104	0.574	1.037	47.63	0.844	0.823	0.826	0.8	0.915	-1.8	-0.5	94	n.a.	n.a.	n.a.
359	2	1	1	2	2	2	2	2	2	2	2	2	2	2	2	2	2	2	3	1	2	1	2	1	3	4.74	0.888	0.4	1.1	116	34.84	1.05	0.9	1.4	119	0.816	1.222	78.3	1.273	1.252	1.22	1.26	1.351	2.1	2.8	132	n.a.	n.a.	n.a.
360	2	2	2	1	2	2	2	2	2	3	2	2	1	2	2	3	2	1	2	1	2	2	1	2	2	3.4	0.669	-1.6	0.8	115	30.74	0.819	-1	1.2	121	0.606	0.966	34.17	0.903	0.761	0.907	n.a.	1.018	-1.2	1.5	123	n.a.	n.a.	n.a.
361	1	2	1	2	2	2	2	3	3	3	3	3	1	1	2	1	2	1	2	2	2	2	1	2	1	4.39	0.825	-0.8	0.5	109	49.32	1.1	0.4	1.2	119	0.898	1.242	n.a.	n.a.	n.a.	n.a.	n.a.	n.a.	n.a.	n.a.	n.a.	10.45	0.678	-0.2
362	2	2	2	2	2	2	2	2	2	1	2	2	1	2	2	2	2	1	2	2	1	2	1	2	1	3.7	0.723	-1.1	0.9	116	32.14	0.823	-1	0.8	113	0.563	1.008	43.09	0.824	0.741	0.969	0.86	0.737	-2	-0.3	104	n.a.	n.a.	n.a.
363	2	2	3	2	2	2	2	2	2	2	2	2	2	2	2	2	2	2	1	2	2	1	2	2	2	4.66	0.836	-0.1	2.1	140	36.51	0.992	0.4	2.4	142	0.811	1.142	81.19	1.239	1.096	1.202	1.275	1.371	1.7	4.4	163	n.a.	n.a.	n.a.
364	2	2	2	2	2	2	2	2	2	2	1	2	2	2	3	2	2	2	2	2	2	2	2	1	3	3.62	0.715	-1.2	-0.6	91	29.54	0.833	-0.9	-0.5	93	0.599	0.986	51.35	0.942	0.846	0.99	1.002	0.921	-1	-0.4	96	n.a.	n.a.	n.a.
365	2	2	2	2	2	2	2	2	2	1	1	2	1	1	2	2	2	1	2	1	1	1	1	2	2	3.24	0.574	-2.5	-0.3	95	26.21	0.664	-2.3	-0.3	94	0.482	0.815	54.12	0.875	0.799	0.941	0.933	0.828	-1.6	1	115	n.a.	n.a.	n.a.
366	2	2	1	2	1	2	2	2	2	2	2	2	2	2	2	1	2	2	1	1	1	1	1	2	1	4.17	0.708	-1.3	0.3	106	34.08	0.886	-0.5	0.9	113	0.667	1.084	68.92	1.092	0.965	1.039	1.135	1.224	0.4	2.3	130	n.a.	n.a.	n.a.
368	1	2	1	2	2	2	2	2	2	3	3	2	2	3	3	2	2	2	2	2	2	2	1	2	2	5.23	0.972	0.3	1.5	126	50.13	1.148	0.8	1.4	123	0.831	1.367	101.09	1.366	1.259	1.308	1.448	1.438	2.5	3.4	138	n.a.	n.a.	n.a.
369	2	2	1	3	2	2	2	2	2	2	2	2	2	2	2	2	2	2	2	1	1	2	1	2	2	4.2	0.763	-0.8	0.7	111	32.25	0.933	-0.1	1.1	117	0.669	1.172	n.a.	n.a.	n.a.	n.a.	n.a.	n.a.	n.a.	n.a.	n.a.	6.84	0.498	-1.5
370	2	2	3	3	2	2	2	2	2	2	2	2	1	3	2	1	2	2	3	2	3	3	2	2	3	2.54	0.551	-2.7	-0.7	88	24.84	0.699	-2	-0.3	95	0.514	0.825	35.05	0.717	n.a.	0.773	0.734	0.673	-3.3	-0.9	88	n.a.	n.a.	n.a.
371	1	2	2	2	1	2	2	2	2	3	3	2	1	1	2	2	2	1	2	1	2	2	1	2	2	2.54	0.57	-2.6	-1	81	36.54	0.689	-2.3	-1.1	81	0.535	0.807	31.29	0.729	n.a.	n.a.	0.715	0.747	-3.6	n.a.	n.a.	n.a.	n.a.	n.a.
372	2	2	1	3	2	2	2	2	2	2	2	3	2	2	2	3	2	2	2	2	2	2	2	2	1	5.07	0.907	0.5	2.7	148	34.47	0.978	0.3	2.1	137	0.751	1.162	48.27	1.042	1.01	n.a.	1.034	1.085	-0.1	2.4	134	n.a.	n.a.	n.a.
373	2	2	2	2	2	2	2	2	2	2	2	2	2	2	2	2	2	2	2	2	3	3	2	1	2	3.36	0.686	-1.5	-0.3	96	26.91	0.771	-1.4	-0.6	92	0.574	0.91	52.15	0.819	0.754	0.776	0.809	0.912	-2.1	-0.8	90	n.a.	n.a.	n.a.
374	2	2	2	2	2	2	2	2	2	2	2	2	1	3	2	2	2	1	2	1	2	2	2	2	2	3.24	0.681	-1.5	0.8	114	31.32	0.823	-1	1	118	0.672	0.94	41.75	0.885	n.a.	0.783	0.859	0.975	-1.8	0.9	113	n.a.	n.a.	n.a.
375	2	2	2	2	2	2	2	2	2	2	2	2	1	2	2	2	2	1	2	1	2	2	2	2	2	2.2	0.508	-3.1	-0.9	83	20.55	0.659	-2.3	-0.5	92	0.492	0.785	31.11	0.742	n.a.	0.651	0.704	0.844	-3.1	-0.5	93	n.a.	n.a.	n.a.
376	2	2	2	2	1	2	2	2	2	2	2	2	3	3	2	2	1	1	2	2	2	2	1	1	3	4	0.724	-1.1	1.3	124	42.03	0.971	0.2	2.4	143	0.639	1.18	73.1	1.288	1.158	1.292	1.435	1.277	2.2	4.9	173	1.63	0.584	-1.8
377	2	2	2	2	2	2	2	2	2	2	2	2	1	3	2	2	2	2	2	2	1	2	1	2	1	3.01	0.561	-2.6	-0.5	91	28.14	0.665	-2.3	-0.4	92	0.507	0.78	40.28	0.621	0.596	0.623	0.613	0.646	-3.9	-1.4	80	n.a.	n.a.	n.a.
378	2	2	3	3	2	3	2	2	2	2	2	2	1	3	2	2	2	2	3	2	2	2	2	2	2	2.67	0.515	-3	-0.5	90	22.58	0.611	-2.7	-0.4	92	0.451	0.742	52.31	0.772	0.867	0.788	0.69	0.746	-2.5	0.3	105	n.a.	n.a.	n.a.
379	2	2	2	2	2	2	2	2	2	2	2	2	2	2	2	2	2	2	2	2	1	2	2	2	2	3.83	0.755	-0.8	1.2	122	28.86	0.882	-0.5	1.3	121	0.633	1.054	42.23	0.894	0.864	0.947	0.896	0.87	-1.4	1	114	n.a.	n.a.	n.a.
380	2	2	2	2	2	2	2	2	2	2	2	2	3	2	2	2	2	2	2	2	2	2	2	1	1	3.79	0.793	-0.5	0.9	114	31.6	0.867	-0.6	0.5	105	0.584	1.017	41.05	0.731	0.721	0.714	0.712	0.771	-2.9	-1.3	84	n.a.	n.a.	n.a.
381	2	2	2	2	2	2	2	2	2	2	2	2	1	1	2	2	2	2	2	2	1	2	2	2	3	2.56	0.479	-3.3	-1.6	73	21.65	0.568	-3.1	-1.6	74	0.469	0.635	43.97	0.753	0.704	0.736	0.729	0.835	-2.7	-0.7	91	n.a.	n.a.	n.a.
382	2	2	1	3	2	2	2	2	2	2	2	2	1	1	3	2	1	2	3	2	2	2	2	2	3	2.52	0.536	-2.8	-0.8	85	21.16	0.66	-2.3	-0.6	89	0.505	0.8	31.95	0.706	0.683	0.648	0.774	0.714	-3.1	-0.8	89	n.a.	n.a.	n.a.
383	2	2	2	2	2	2	2	2	2	1	3	2	1	3	3	2	2	3	1	3	2	3	2	2	1	3.32	0.647	-1.8	-0.9	87	28.18	0.723	-1.8	-1.2	83	0.5	0.854	51.13	0.782	0.685	0.77	0.827	0.811	-2.4	-1.4	83	n.a.	n.a.	n.a.
384	2	2	1	2	1	1	2	2	2	1	1	2	2	2	2	1	2	2	2	2	2	1	2	2	1	4.12	0.789	-0.5	0.3	105	33.05	1.018	0.6	1.2	116	0.775	1.191	49.98	0.93	0.9	0.985	0.911	0.927	-1.1	-0.2	98	n.a.	n.a.	n.a.
385	2	2	1	2	1	1	2	2	2	1	2	1	2	2	2	2	2	1	1	2	2	2	1	1	1	3.27	0.769	-0.7	1.4	125	34.3	0.929	-0.1	1.7	129	0.602	1.142	56.38	0.917	0.806	0.84	0.962	1.025	-1.2	1.3	118	n.a.	n.a.	n.a.
386	2	2	2	2	2	2	2	2	2	2	2	2	2	2	2	2	2	2	1	2	2	2	1	2	2	4.1	0.806	-0.4	1.1	117	34.8	0.957	0.1	1.3	120	0.63	1.183	58.17	0.99	0.956	1.027	0.98	0.996	-0.5	1.2	115	n.a.	n.a.	n.a.
387	2	2	2	2	1	2	2	2	2	2	2	2	2	2	2	2	2	2	2	2	2	2	2	2	2	3.34	0.64	-1.9	-0.3	94	23.26	0.699	-2	-0.7	89	0.54	0.836	58	0.98	0.912	0.919	0.998	1.083	-0.6	1.2	115	8.75	0.508	-1.3
388	2	2	2	2	2	2	2	2	2	2	2	2	2	2	2	2	3	2	1	2	2	3	1	1	2	3.84	0.75	-0.9	1.2	121	30.64	0.849	-0.8	1	116	0.706	0.969	60.48	1.036	1.017	0.959	1.17	0.986	-0.1	2.3	132	n.a.	n.a.	n.a.
389	2	2	2	2	2	2	2	2	2	2	2	2	2	2	2	1	2	2	2	2	2	2	2	1	2	2.95	0.567	-2.5	-1.1	83	22.25	0.696	-2	-0.8	87	0.553	0.809	37.49	0.699	0.639	0.711	0.774	0.674	-3.2	-1.4	81	n.a.	n.a.	n.a.
390	1	2	2	2	2	2	2	2	2	2	2	2	2	2	2	2	2	2	2	1	2	2	2	2	2	4	0.656	-2	-0.6	89	40.44	0.787	-1.6	-0.7	88	0.556	0.923	41.77	0.738	n.a.	0.7	0.765	0.745	-3.4	-2.3	74	n.a.	n.a.	n.a.
391	2	2	2	3	2	2	2	2	2	2	2	2	1	2	2	2	2	1	2	1	1	2	2	2	2	2.55	0.587	-2.4	-1.1	83	17.69	0.598	-2.8	-1.9	72	0.476	0.705	34.91	0.729	0.723	0.698	0.73	0.763	-2.9	-1.6	81	n.a.	n.a.	n.a.
392	2	2	2	2	2	2	2	2	2	2	2	2	2	2	2	2	2	2	2	2	2	2	2	2	1	2.8	0.715	-1.2	0.3	104	22.46	0.881	-0.5	0.7	110	0.687	1.037	52.61	0.914	0.923	0.976	0.932	0.86	-1.2	0.5	106	n.a.	n.a.	n.a.
393	2	2	2	2	2	2	2	2	2	2	2	2	2	2	2	2	2	1	2	2	2	2	2	2	3	4.55	0.903	0.5	2.2	137	35.49	1.078	1.1	2.5	140	0.82	1.249	66.88	1.102	1.021	1.122	1.141	1.116	0.5	2.5	133	n.a.	n.a.	n.a.
394	2	1	2	2	2	2	2	2	2	2	2	2	1	2	2	2	2	1	2	2	1	2	2	2	3	2.65	0.654	-1.8	0.7	114	27.56	0.778	-1.3	0.9	117	0.588	0.901	29.91	0.752	0.691	0.725	n.a.	0.819	-2.6	0.2	103	n.a.	n.a.	n.a.
395	2	2	2	2	1	2	2	2	3	1	2	2	1	1	2	2	2	1	2	2	1	2	2	2	1	3.19	0.72	-1.2	0.7	112	28.94	0.842	-0.8	0.7	112	0.711	0.971	41.65	0.757	0.784	0.808	0.786	0.802	-2.6	-0.5	94	n.a.	n.a.	n.a.
396	2	2	1	2	2	2	2	2	2	2	2	2	2	2	2	2	2	2	2	2	1	2	1	2	2	2.29	0.414	-3.9	n.a.	n.a.	17.18	0.426	-4.2	n.a.	n.a.	0.347	0.469	43.61	0.793	0.631	0.78	0.872	0.877	-2.3	n.a.	n.a.	n.a.	n.a.	n.a.
397	1	2	1	2	2	2	2	2	2	3	3	3	1	1	2	3	2	1	2	2	1	2	1	2	2	3.67	0.611	-2.3	-0.8	86	32.27	0.716	-2.1	-1	83	0.532	0.842	63.18	0.921	1.024	1.031	0.97	0.704	-1.5	-0.3	96	6.13	0.37	-6.1
398	2	1	2	2	2	2	2	2	2	2	2	2	1	1	2	2	2	2	2	2	2	2	2	2	1	3.52	0.684	-1.5	0.5	110	30.49	0.803	-1.1	0.6	110	0.624	0.934	46.23	0.806	0.713	0.764	0.853	0.871	-2.2	0.2	102	n.a.	n.a.	n.a.
399	1	2	2	2	2	2	2	2	2	2	2	2	1	2	2	2	2	2	2	3	2	2	2	2	2	n.a.	n.a.	n.a.	n.a.	n.a.	n.a.	n.a.	n.a.	n.a.	n.a.	n.a.	n.a.	n.a.	n.a.	n.a.	n.a.	n.a.	n.a.	n.a.	n.a.	n.a.	9.71	0.56	-2.4
400	2	2	2	2	2	2	2	2	2	2	2	2	1	2	2	2	2	2	2	2	2	2	2	2	1	4.12	0.808	-0.4	1.6	128	32.08	0.975	0.3	2	132	0.744	1.159	48.27	0.809	0.719	0.786	0.835	0.871	-2.2	0.1	102	n.a.	n.a.	n.a.
401	2	2	2	2	2	2	2	2	2	2	2	2	2	2	2	2	2	1	2	2	2	2	1	2	2	2.46	0.738	-1	1.2	122	30.61	0.945	0	2	134	0.672	1.118	47.25	0.964	0.939	0.849	0.966	1.074	-0.8	1.8	126	n.a.	n.a.	n.a.
402	2	2	2	2	2	2	2	2	2	2	2	2	2	1	2	3	3	2	2	1	3	2	1	1	1	3.16	0.733	-1	-0.2	98	26.97	0.752	-1.6	-1	86	0.6	0.824	47.57	0.835	0.753	0.835	0.911	0.833	-1.9	-1	88	n.a.	n.a.	n.a.
403	2	2	2	2	2	2	2	2	2	1	2	2	1	1	2	2	3	2	2	2	1	2	2	2	1	3	0.67	-1.6	-0.8	89	24.02	0.705	-1.9	-1.4	80	0.519	0.823	40.78	0.676	0.624	0.64	0.596	0.816	-3.4	-2.5	71	n.a.	n.a.	n.a.
404	2	2	2	2	2	2	2	2	2	2	2	2	1	3	2	2	2	2	2	2	2	2	2	1	2	3.36	0.64	-1.9	-0.6	91	27.81	0.748	-1.6	-0.6	91	0.587	0.867	22.73	0.712	n.a.	n.a.	0.669	0.741	-3.5	-2	77	n.a.	n.a.	n.a.
405	2	2	2	2	2	2	2	2	2	1	1	2	1	3	2	3	2	2	2	1	2	2	2	2	1	2.38	0.539	-2.8	-1.7	74	22.54	0.676	-2.2	-1.4	80	0.427	0.873	41.81	0.721	0.678	0.774	0.693	0.734	-3	-1.8	79	n.a.	n.a.	n.a.
406	1	2	1	3	2	3	2	2	2	3	3	3	3	3	3	2	2	1	1	2	2	3	2	2	3	4.01	0.67	-1.9	-0.5	92	41.07	0.819	-1.4	-0.5	92	0.664	0.932	79.83	1.057	0.89	0.984	1.129	1.144	-0.3	0.8	109	n.a.	n.a.	n.a.
407	2	2	2	2	2	2	2	2	2	2	2	2	1	2	2	2	2	2	2	2	2	2	1	2	2	2.68	0.569	-2.5	-0.6	90	21.87	0.664	-2.3	-0.6	90	0.522	0.778	27.99	0.543	0.504	0.511	0.559	0.595	-4.6	-2.3	68	n.a.	n.a.	n.a.
408	2	2	2	2	2	2	2	2	2	1	1	2	2	1	2	2	2	2	1	2	1	1	2	2	2	2.35	0.771	-0.7	0	101	34.11	0.991	0.4	0.9	112	0.771	1.165	50.07	0.798	0.776	0.808	0.804	0.801	-2.3	-1.5	83	n.a.	n.a.	n.a.
409	2	2	1	2	2	2	2	2	2	2	2	2	1	2	2	2	2	2	2	2	2	2	2	2	3	2.88	0.62	-2.1	-0.8	87	24.85	0.747	-1.6	-0.7	89	0.462	0.94	40.02	0.812	0.77	0.832	0.814	0.831	-2.1	-0.8	90	n.a.	n.a.	n.a.
410	2	2	1	2	2	3	2	2	2	2	2	2	2	2	2	1	2	2	3	2	1	2	2	2	1	4.15	0.741	-1	-0.2	97	32.16	0.879	-0.5	0	99	0.732	1.067	56.8	0.996	0.897	1.043	1.058	0.989	-0.5	0.3	103	n.a.	n.a.	n.a.
411	2	2	2	2	2	2	2	2	2	1	2	2	1	3	2	2	3	2	2	3	2	2	1	2	1	3.47	0.638	-1.9	0.3	105	27.09	0.687	-2.1	-0.2	96	0.522	0.801	34.97	0.779	0.675	0.797	n.a.	0.852	-2.3	0.2	102	n.a.	n.a.	n.a.
412	2	2	2	2	2	2	2	2	2	2	2	2	2	2	2	2	2	1	2	2	2	2	1	2	1	3.94	0.735	-1	1	118	39.04	0.862	-0.7	1.1	118	0.621	0.993	64.62	0.978	0.949	1.014	1.068	0.888	-0.6	1.7	124	n.a.	n.a.	n.a.
413	2	1	2	2	2	2	2	2	2	2	2	2	1	2	2	2	2	1	2	2	2	2	2	2	1	2.75	0.552	-2.7	-1.3	79	20.38	0.65	-2.4	-1.4	79	0.498	0.765	31.06	0.62	0.585	0.613	0.636	0.654	-3.9	-2.4	70	n.a.	n.a.	n.a.
414	2	2	2	2	2	2	2	2	2	2	2	2	3	3	2	2	2	2	2	2	2	2	2	2	2	3.67	0.631	-2.2	-1.2	79	35.24	0.842	-1.3	-0.8	87	0.666	0.978	60.22	0.86	0.863	0.833	0.853	0.887	-2.1	-1.5	84	n.a.	n.a.	n.a.
415	1	2	2	2	1	2	2	2	2	2	2	2	2	2	1	1	2	2	2	2	2	2	2	2	2	4.62	0.889	-0.3	0	101	35.93	0.879	-1	-0.9	87	0.621	1.012	50.18	0.808	0.777	0.831	0.8	0.823	-2.6	-2.6	74	n.a.	n.a.	n.a.
416	2	2	2	2	2	2	2	2	2	2	2	2	2	2	2	2	2	1	2	2	2	2	1	2	2	3.54	0.724	-1.1	0.3	105	31.99	0.921	-0.2	1	115	0.641	1.164	71.2	1.094	0.906	1.063	1.125	1.208	0.4	2.1	127	n.a.	n.a.	n.a.
417	1	1	1	2	2	2	2	2	2	3	3	2	3	2	2	2	2	2	2	3	2	2	1	2	1	4.36	0.765	-1.2	0.1	103	44.45	0.993	-0.3	0.6	110	0.722	1.239	96.51	1.087	1.011	1.117	1.063	1.133	0	1	111	n.a.	n.a.	n.a.
418	1	2	2	2	1	2	2	2	2	2	2	2	1	1	2	2	2	2	2	2	2	2	2	2	2	4.21	0.749	-1.3	-0.4	92	36.8	0.948	-0.6	-0.2	97	0.754	1.11	48.87	0.872	0.867	0.739	0.893	0.973	-2	-1.5	84	n.a.	n.a.	n.a.
419	1	2	2	2	2	2	2	2	2	3	3	3	3	2	2	2	2	2	2	2	2	2	2	2	2	4.62	0.743	-1.4	0.3	106	44.38	0.905	-0.8	0.4	107	0.643	1.119	65.29	0.936	0.88	0.864	1.002	0.97	-1.4	-0.1	99	n.a.	n.a.	n.a.
420	1	2	2	2	2	2	2	2	2	3	3	2	2	2	2	2	2	2	2	2	2	3	2	2	2	4.63	0.919	-0.1	1.4	125	52.62	1.047	0.1	1	118	0.72	1.233	70.7	1	1.013	0.996	0.975	1.013	-0.8	0.3	103	n.a.	n.a.	n.a.
421	2	2	1	3	2	2	2	2	2	2	3	2	3	2	2	1	2	3	2	2	2	3	2	2	3	3.95	0.714	-1.2	0	101	28.07	0.894	-0.4	0.5	108	0.652	1.089	55.32	0.948	0.887	0.886	1.016	1.012	-0.9	n.a.	n.a.	n.a.	n.a.	n.a.
422	2	2	2	2	2	2	2	2	2	2	2	2	1	3	2	2	2	1	2	2	2	2	1	2	1	3.78	0.774	-0.7	1.3	122	30.8	0.841	-0.8	0.8	114	0.625	0.991	31.1	0.915	0.806	n.a.	0.932	0.984	-1.3	1	114	n.a.	n.a.	n.a.
423	2	2	2	2	2	2	2	2	2	1	2	2	2	2	2	2	2	1	2	1	1	3	2	2	3	3.11	0.628	-2	0.1	102	26.42	0.716	-1.8	0	100	0.535	0.847	63.91	0.963	0.805	0.855	1.036	1.147	-0.8	1.7	124	n.a.	n.a.	n.a.
424	2	2	1	2	2	1	1	2	2	1	2	2	1	1	2	2	2	1	1	2	2	2	2	2	1	2.06	0.467	-3.4	-1.4	75	18.62	0.622	-2.6	-0.9	85	0.436	0.759	26.74	0.562	0.598	0.606	n.a.	0.482	-4.5	-2.1	71	n.a.	n.a.	n.a.
425	2	2	1	2	1	2	2	2	2	2	2	2	1	2	2	1	1	2	1	2	1	3	2	3	1	3.21	0.659	-1.7	0.2	104	27.41	0.786	-1.3	0.3	106	0.578	0.941	52.57	1.02	0.826	0.971	1.129	1.152	-0.2	2	127	n.a.	n.a.	n.a.
426	2	2	2	2	2	2	2	2	2	2	2	2	1	2	2	2	2	1	2	2	1	2	2	2	2	2.84	0.587	-2.4	-0.1	99	23.1	0.696	-2	0	101	0.512	0.808	34.79	0.778	0.703	0.767	0.801	0.823	-2.4	0.2	104	n.a.	n.a.	n.a.
427	1	2	2	2	2	2	2	2	2	1	3	2	1	1	2	2	2	1	1	2	1	3	1	3	2	3.34	0.716	-1.2	0.9	116	25.98	0.823	-1	0.8	114	0.626	0.994	54.26	0.957	0.802	1.113	0.911	0.972	-0.8	1.6	122	n.a.	n.a.	n.a.
428	2	2	2	2	2	2	2	2	2	2	2	2	2	2	2	2	2	1	1	2	2	2	2	2	2	3.18	0.565	-2.6	-0.4	93	26.96	0.71	-1.9	0	100	0.502	0.839	57.85	0.881	0.797	0.825	0.881	0.983	-1.5	0.8	111	5.57	0.423	-2.9
429	2	2	2	2	2	2	2	2	2	2	2	2	1	2	2	2	2	1	2	2	1	2	2	2	2	1.76	0.657	-1.7	0.7	113	26.9	0.821	-1	1.2	122	0.586	0.956	31.18	0.856	0.8	0.833	n.a.	0.925	-1.6	1.1	117	n.a.	n.a.	n.a.
430	2	2	2	2	2	2	2	2	2	2	2	2	1	1	2	2	2	1	3	1	2	2	1	1	2	3.94	0.756	-0.8	1.4	127	35.07	0.814	-1	1	118	0.594	0.927	41	0.834	0.711	0.796	0.908	0.902	-1.9	0.7	111	n.a.	n.a.	n.a.
431	1	2	2	2	2	2	2	2	2	3	3	2	2	2	2	2	2	1	2	2	2	2	1	2	2	4.72	0.735	-1.4	-0.1	99	43.92	0.824	-1.4	-0.5	91	0.647	0.952	58.29	0.944	0.911	0.946	0.959	0.9622	-1.3	-0.4	95	n.a.	n.a.	n.a.
432	2	2	3	2	2	2	2	2	2	2	2	2	2	2	2	2	2	2	1	2	1	1	2	2	1	n.a.	n.a.	n.a.	n.a.	n.a.	n.a.	n.a.	n.a.	n.a.	n.a.	n.a.	n.a.	45.65	0.955	0.928	0.933	0.997	0.957	-0.8	0.3	103	6.59	0.659	1.1
433	2	2	2	2	2	2	2	2	2	2	2	2	1	2	2	2	2	1	2	2	2	2	2	2	2	4.15	0.706	-1.3	0.8	114	31.19	0.87	-0.6	1.2	120	0.652	1.122	41.6	0.726	0.696	0.634	0.736	0.811	-2.9	-0.5	93	n.a.	n.a.	n.a.
434	2	2	3	2	2	2	2	2	2	2	2	2	1	2	2	2	3	1	2	1	3	3	2	2	1	3.76	0.747	-0.9	1.4	126	30.2	0.821	-1	1	118	0.559	0.999	30.99	0.737	0.814	n.a.	0.668	0.733	-2.9	-0.2	97	n.a.	n.a.	n.a.
435	2	2	2	2	1	2	2	2	2	2	2	2	1	2	2	2	2	1	2	1	2	2	2	2	1	3.62	0.65	-1.8	0.4	108	28.1	0.721	-1.8	0.2	103	0.506	0.866	26.1	0.72	0.694	0.632	n.a.	0.82	-2.9	-0.3	96	n.a.	n.a.	n.a.
436	2	2	2	2	2	2	2	2	2	2	2	2	1	2	2	2	2	2	2	2	2	2	2	2	2	3.59	0.772	-0.7	0.9	114	31.86	0.909	-0.3	1	115	0.717	1.029	53.21	0.91	0.924	0.9	0.831	0.968	-1.2	0.6	107	n.a.	n.a.	n.a.
437	2	2	2	2	2	2	2	2	2	2	2	2	1	2	2	2	2	1	2	1	1	2	2	2	1	1.7	0.555	-2.6	-1	83	25.51	0.78	-1.3	0	100	0.581	0.941	31.48	0.907	n.a.	0.843	0.9	0.997	-1.6	0.4	106	n.a.	n.a.	n.a.
438	2	2	2	2	2	2	2	2	2	1	3	2	2	2	2	2	2	2	2	2	2	2	2	2	1	2.46	0.658	-1.7	-0.6	91	28.18	0.82	-1	-0.2	97	0.619	0.941	50.99	0.886	0.82	0.905	0.861	0.926	-1.5	-0.2	97	n.a.	n.a.	n.a.
439	1	1	1	3	1	1	1	1	1	2	2	1	1	1	1	1	1	1	1	1	1	1	1	1	1	2.4	0.749	-1.3	-0.2	96	35.91	0.898	-0.9	-0.3	95	0.727	1.003	73.55	1.039	0.901	0.971	1.035	1.214	-0.5	0.3	104	n.a.	n.a.	n.a.
440	1	2	1	3	3	2	2	2	2	3	3	3	2	3	2	1	2	1	2	1	2	3	2	2	2	3.62	0.792	-1	0.4	108	41.89	0.939	-0.6	0.3	106	0.745	1.067	57.24	1.108	0.989	1.106	n.a.	1.215	0.2	1.3	115	n.a.	n.a.	n.a.
441	2	2	2	2	2	2	2	2	2	1	1	2	1	2	2	2	2	3	2	2	2	3	2	2	2	3.33	0.621	-2.1	0.1	103	27.89	0.796	-1.2	0.7	112	0.603	0.953	45.24	0.789	0.675	0.805	0.815	0.853	-2.3	0.2	103	n.a.	n.a.	n.a.
442	2	2	2	2	2	2	2	2	2	2	2	2	2	2	2	2	2	2	2	2	2	1	2	2	1	3.95	0.846	0	1.1	116	33.7	0.892	-0.4	0.3	104	0.697	1.01	63.38	1.028	0.904	0.954	1.081	1.143	-0.2	0.9	111	n.a.	n.a.	n.a.
443	2	2	2	2	2	2	2	2	2	1	1	3	1	2	2	1	2	1	2	1	2	3	2	2	1	3.27	0.634	-1.9	0.4	108	30.97	0.699	-2	0.2	103	0.526	0.774	41.68	0.78	0.714	0.748	0.806	0.83	-2.4	0.3	105	n.a.	n.a.	n.a.
444	1	2	2	2	2	2	2	2	2	2	2	2	2	2	2	2	1	1	1	1	2	2	1	2	1	2.95	0.505	-3.1	-1.8	68	31.3	0.669	-2.4	-1.5	74	0.504	0.78	50.39	0.816	0.843	0.788	0.804	0.824	-2.5	-1.4	84	n.a.	n.a.	n.a.
445	2	3	1	3	3	3	3	3	3	3	3	3	1	3	3	2	2	1	1	1	1	2	2	2	2	3.34	0.665	-1.7	0.2	104	26.21	0.807	-1.1	0.5	108	0.656	0.914	45.25	0.786	0.732	0.781	0.798	0.816	-2.4	-0.2	97	n.a.	n.a.	n.a.
446	2	2	2	2	2	2	2	2	2	2	2	2	3	2	2	2	2	1	2	2	2	2	1	2	2	1.46	0.559	-2.6	-1	84	24.73	0.681	-2.1	-0.8	88	0.434	0.834	55.01	0.866	0.78	0.808	0.958	0.907	-1.6	0.3	104	n.a.	n.a.	n.a.
447	2	2	2	2	2	2	2	2	2	2	2	2	1	2	2	2	2	1	1	2	1	3	1	2	1	3.2	0.574	-2.5	0	101	25.32	0.661	-2.3	0	101	0.468	0.823	41.25	0.694	0.649	0.757	0.746	0.622	-3.2	-0.3	95	n.a.	n.a.	n.a.
448	2	2	2	2	2	2	2	2	2	2	2	2	2	2	2	2	2	1	2	2	2	2	1	2	2	3.78	0.864	0.1	1.5	123	30.1	0.973	0.3	1.3	119	0.691	1.139	59.25	1.189	0.909	1.142	1.239	1.408	1.3	2.8	135	n.a.	n.a.	n.a.
449	2	2	2	2	2	2	2	2	2	2	2	2	2	2	2	2	2	2	1	2	2	2	2	1	2	3.8	0.778	-0.6	0.6	109	46.18	1.102	1.3	2.2	132	0.729	1.326	62.31	1.011	0.852	1.017	1.092	1.052	-0.3	1	112	n.a.	n.a.	n.a.
450	2	2	1	2	2	2	2	2	2	1	2	2	2	2	2	2	2	1	2	2	2	2	2	2	2	3.44	0.728	-1.1	0.4	107	32.81	0.912	-0.2	1	115	0.708	1.077	77.8	1.271	1.609	1.221	1.116	1.193	2	3.8	149	n.a.	n.a.	n.a.
451	2	2	2	2	2	2	2	2	2	2	2	2	2	2	2	2	2	2	2	2	1	2	2	1	2	2.63	0.57	-2.5	-1.2	81	23.64	0.62	-2.6	-1.7	75	0.438	0.767	34.37	0.652	0.64	0.699	0.637	0.634	-3.6	-2.2	73	n.a.	n.a.	n.a.
452	2	2	2	2	1	2	2	2	2	1	1	2	2	3	2	2	2	2	1	2	1	2	2	2	2	3.36	0.686	-1.5	-0.3	96	26.91	0.771	-1.4	-0.6	92	0.574	0.91	52.15	0.819	0.754	0.776	0.809	0.912	-2.1	-0.8	90	n.a.	n.a.	n.a.
453	2	2	2	2	2	2	2	2	2	2	2	2	1	2	2	2	2	2	2	2	1	2	2	2	3	2.37	0.617	-2.1	0.1	102	28.63	0.737	-1.7	0.3	104	0.657	0.767	42.81	0.75	0.721	0.718	0.787	0.773	-2.7	-0.1	98	n.a.	n.a.	n.a.
454	2	2	2	2	2	2	2	2	2	2	2	2	3	2	2	2	2	1	2	1	2	2	2	2	2	3.49	0.711	-1.2	1	118	30.96	0.962	0.2	2.1	136	0.871	1.099	29.71	0.812	0.777	0.798	0.849	n.a.	-1.9	0.6	109	n.a.	n.a.	n.a.
455	2	2	2	3	2	2	2	2	2	2	2	2	1	1	2	1	2	1	1	1	2	2	1	1	2	2.73	0.564	-2.6	-0.2	96	24.17	0.658	-2.3	-0.2	96	0.537	0.746	44.98	0.783	0.849	0.782	0.782	0.735	-2.4	0.3	105	n.a.	n.a.	n.a.
456	2	2	2	2	2	2	2	2	2	2	2	2	2	2	3	1	2	2	2	2	1	3	2	2	1	3.2	0.799	-0.5	0.5	107	35.65	0.945	0	0.6	108	0.724	1.065	63.57	1.071	1.022	1.051	1.106	1.1	0.2	1.1	113	n.a.	n.a.	n.a.
457	2	2	2	2	2	2	2	2	2	2	2	2	3	3	2	2	2	2	2	2	2	2	2	2	2	3.84	0.651	-1.8	-0.5	92	31.89	0.716	-1.9	-0.9	86	0.52	0.822	57.24	0.847	0.848	0.842	0.871	0.83	-1.8	-0.4	94	n.a.	n.a.	n.a.
458	2	2	1	2	2	2	1	2	2	2	2	2	1	2	2	1	2	1	2	2	2	2	1	2	2	2.9	0.478	-3.3	-1.2	78	20.42	0.565	-3.1	-1.2	79	0.357	0.701	52.65	0.963	0.82	0.87	0.976	1.145	-0.8	1.7	124	n.a.	n.a.	n.a.
459	2	2	2	2	2	2	2	2	2	2	2	2	2	2	2	2	2	2	2	1	2	2	2	1	2	2.92	0.642	-1.9	-0.3	95	24.02	0.727	-1.8	-0.5	92	0.551	0.846	41.51	0.712	0.702	0.74	0.68	0.732	-3	-1.2	84	n.a.	n.a.	n.a.
460	2	2	2	2	2	2	2	2	2	1	3	2	2	2	2	1	2	2	1	2	1	2	2	2	1	3.17	0.593	-2.3	-0.8	87	28.68	0.751	-1.6	-0.3	95	0.668	0.824	46.48	0.825	0.83	0.811	0.809	0.849	-2	-0.3	97	n.a.	n.a.	n.a.
461	2	2	2	2	2	2	2	2	2	1	1	2	2	2	2	2	2	1	2	1	1	2	2	1	1	3.77	0.735	-1	-0.5	93	30.8	0.884	-0.5	-0.1	99	0.627	1.051	48.32	0.811	0.833	0.748	0.822	0.838	-2.1	-1.6	82	n.a.	n.a.	n.a.
462	2	2	2	2	2	2	2	2	2	2	1	2	2	2	2	2	2	2	2	2	2	2	2	2	1	4.35	0.845	0	0.7	109	42.88	1.163	1.8	2.2	131	0.846	1.45	77.13	1.125	1.059	1.079	1.163	1.171	0.7	1.4	116	n.a.	n.a.	n.a.
463	2	2	2	2	2	2	2	2	2	2	2	2	3	2	2	2	2	2	2	3	2	3	2	2	1	3.03	0.7	-1.3	-0.3	95	32.53	0.91	-0.3	0.4	106	0.563	1.094	42.98	0.903	0.862	0.908	0.941	0.894	-1.3	-0.3	97	n.a.	n.a.	n.a.
464	2	2	2	2	2	2	2	2	2	1	1	2	1	1	2	2	2	1	2	2	2	2	2	2	1	3.01	0.686	-1.5	0.3	105	28.04	0.755	-1.5	-0.1	99	0.508	0.88	30.89	0.778	n.a.	0.737	0.819	0.775	-2.7	-0.6	92	n.a.	n.a.	n.a.
465	2	2	2	2	2	2	2	2	2	1	2	2	3	2	2	1	2	1	2	2	2	1	2	2	1	4.08	0.76	-0.8	0.5	107	33.36	0.917	-0.2	0.7	111	0.652	1.129	65.46	1.051	1.09	1.056	1.043	1.029	0	1.4	118	n.a.	n.a.	n.a.
466	2	2	1	2	2	2	2	2	2	2	2	2	1	2	2	2	2	2	2	2	1	2	1	2	2	3.09	0.6	-2.2	-0.8	88	21.96	0.708	-1.9	-0.7	89	0.565	0.825	38.56	0.814	0.872	0.764	0.817	0.804	-2.1	-0.4	95	n.a.	n.a.	n.a.
467	1	2	2	2	2	2	2	2	2	2	2	2	2	3	2	2	2	2	2	1	2	2	3	2	2	4.81	0.826	-0.8	0.8	115	57.48	1.064	0.2	1.3	123	0.804	1.256	115.73	1.527	1.344	1.555	1.616	1.592	4	5.2	159	n.a.	n.a.	n.a.
468	2	1	2	2	2	2	2	2	2	2	2	2	1	2	2	2	2	1	2	1	2	2	1	2	2	n.a.	n.a.	n.a.	n.a.	n.a.	n.a.	n.a.	n.a.	n.a.	n.a.	n.a.	n.a.	50.19	1.003	0.863	1.108	1.043	1.003	-0.4	2.5	137	n.a.	n.a.	n.a.
469	2	2	1	2	2	2	2	2	2	1	2	2	2	1	2	2	2	1	1	1	1	3	2	2	2	3.56	0.699	-1.4	0.5	109	31.4	0.878	-0.5	1	117	0.682	1.031	n.a.	n.a.	n.a.	n.a.	n.a.	n.a.	n.a.	n.a.	n.a.	n.a.	n.a.	n.a.
470	2	2	2	3	2	2	2	2	2	2	2	2	1	1	2	2	2	1	2	1	2	2	2	2	2	2.98	0.537	-2.8	-0.5	90	28.64	0.679	-2.2	-0.1	98	0.56	0.775	62.16	0.925	0.868	0.966	0.832	1.022	-1.1	1.5	122	4.94	0.37	-3.9
471	2	2	2	2	2	2	2	2	2	2	2	2	2	1	2	2	2	2	1	1	2	2	2	2	1	3.06	0.631	-2	0	101	28.12	0.757	-1.5	0.2	103	0.633	0.865	62.92	0.969	0.875	0.916	0.9	1.192	-0.7	1.6	122	n.a.	n.a.	n.a.
472	2	2	3	2	1	2	2	2	2	2	2	3	3	3	2	2	2	2	3	2	2	2	1	2	2	3.39	0.721	-1.2	1	119	29.19	0.848	-0.8	1.1	120	0.557	1.048	57.88	1.011	0.994	0.923	1.029	1.064	-0.3	2.2	132	n.a.	n.a.	n.a.
473	2	2	2	2	2	2	2	2	2	2	2	2	1	2	2	2	2	2	2	2	2	1	1	1	2	3.34	0.674	-1.6	0.6	111	30.44	0.753	-1.5	0.3	106	0.55	0.905	38.18	0.694	0.584	0.652	0.718	0.794	-3.2	-0.7	90	n.a.	n.a.	n.a.
474	2	2	2	3	2	2	2	2	2	2	2	2	2	2	2	2	2	2	2	2	2	2	2	1	2	4.73	0.943	0.8	1.6	123	35.29	1.055	0.9	1.4	119	0.803	1.24	88.51	1.25	1.171	1.212	1.364	1.24	1.8	2.6	129	n.a.	n.a.	n.a.
475	2	2	2	2	2	2	2	2	2	2	2	2	3	1	2	2	2	2	1	2	2	2	2	2	2	3.05	0.618	-2.1	-0.3	96	24.38	0.824	-1	0.6	109	0.687	0.967	46.68	1.019	0.851	1.01	1.034	1.127	-0.3	1.9	126	n.a.	n.a.	n.a.
476	2	2	2	2	2	2	2	2	2	2	2	2	2	2	2	2	2	1	2	2	2	3	2	2	1	3.37	0.574	-2.5	-0.6	90	23.92	0.602	-2.8	-1.2	81	0.478	0.671	43.17	0.744	0.658	0.721	0.717	0.862	-2.8	-0.5	93	n.a.	n.a.	n.a.
477	2	2	2	2	2	2	2	2	2	1	2	2	1	2	2	2	2	2	2	2	1	2	1	2	2	2.97	0.58	-2.4	0	100	25.22	0.696	-2	0.2	103	0.566	0.797	46.02	0.804	0.773	0.78	0.807	0.841	-2.2	0.6	109	n.a.	n.a.	n.a.
478	2	2	2	2	2	2	2	2	2	2	2	2	2	2	2	2	2	2	2	2	1	2	1	2	1	2.72	0.526	-2.9	-1.5	76	20.8	0.628	-2.6	-1.5	78	0.498	0.735	41.5	0.709	0.66	0.743	0.719	0.708	-3.1	-1.4	82	n.a.	n.a.	n.a.
479	2	2	2	2	2	2	2	2	2	2	2	2	1	1	2	2	2	2	2	2	1	2	1	2	1	2.18	0.398	-4.1	-1.5	70	15.2	0.417	-4.3	-2	63	0.302	0.466	43.36	0.857	0.713	0.887	0.871	0.992	-1.7	1.1	116	4.59	0.36	-4.1
480	2	2	1	2	2	2	2	2	2	2	2	2	1	2	2	2	2	2	2	2	2	2	2	2	1	5	0.946	0.9	1.9	128	40.36	1.074	1.1	1.7	124	0.737	1.301	69.68	1.033	0.999	1.027	1.029	1.071	-0.1	0.9	110	n.a.	n.a.	n.a.
481	1	2	2	2	2	2	2	2	2	2	2	2	2	2	2	2	2	2	1	2	2	2	2	2	1	5.17	0.834	-0.7	0.3	105	46.67	1.148	0.8	1.2	119	0.834	1.437	n.a.	n.a.	n.a.	n.a.	n.a.	n.a.	n.a.	n.a.	n.a.	11.67	0.726	0.8
482	2	2	2	2	2	2	2	2	2	2	2	2	2	2	2	2	2	2	2	2	1	3	2	2	1	3.4	0.614	-2.1	-0.2	96	27.83	0.759	-1.5	0.1	102	0.585	0.919	58.09	0.982	0.878	0.979	1.06	0.986	-0.6	1.6	122	n.a.	n.a.	n.a.
483	2	2	2	2	2	2	2	2	2	2	2	2	2	2	2	2	2	2	2	2	2	2	1	1	2	2	0.663	-1.7	0.5	108	30.7	0.879	-0.5	1.3	123	0.682	1.001	21.93	0.781	0.785	0.778	n.a.	n.a.	-1.8	0.5	108	6.44	0.556	-0.4
484	2	2	2	2	2	2	2	2	2	2	2	2	1	2	2	2	2	2	2	1	2	2	2	2	1	2.11	0.667	-1.6	0.1	102	27.21	0.7	-2	-0.5	92	0.499	0.79	38.19	0.696	0.652	0.693	0.693	0.741	-3.2	-1.1	85	n.a.	n.a.	n.a.
485	2	2	2	2	2	2	2	2	2	1	2	2	2	2	2	2	2	2	1	1	2	2	2	1	1	3.6	0.814	-0.3	0.8	113	32.03	1.006	0.5	1.3	119	0.672	1.221	44.89	0.754	0.769	0.708	0.795	0.748	-2.7	-1.4	83	n.a.	n.a.	n.a.
486	2	2	1	2	2	2	2	2	2	2	2	2	2	2	2	2	2	1	2	1	1	2	1	2	1	3.8	0.793	-0.5	1.6	128	32.37	1.054	0.9	2.7	145	0.912	1.219	91.06	1.406	1.216	1.428	1.423	1.541	3.3	5.7	179	n.a.	n.a.	n.a.
487	2	2	2	2	1	2	2	2	2	2	2	2	2	2	2	2	2	1	2	2	2	2	2	2	1	3.75	0.716	-1.2	0.3	104	33.58	0.919	-0.2	1	115	0.69	1.131	50.33	0.869	0.742	0.807	0.921	0.9811	-1.6	0.1	101	n.a.	n.a.	n.a.
488	2	2	1	2	2	2	2	2	2	2	2	2	1	3	2	2	1	2	2	2	2	2	1	2	3	2.7	0.529	-2.9	-0.6	88	24.12	0.639	-2.5	-0.5	92	0.515	0.747	16.06	0.656	0.645	0.666	n.a.	n.a.	-2.9	-0.5	93	n.a.	n.a.	n.a.
489	2	2	2	2	1	2	2	2	2	2	2	2	1	2	2	2	2	2	2	2	1	2	1	2	2	3.12	0.69	-1.4	0.9	116	26.94	0.725	-1.8	0.3	105	0.605	0.781	n.a.	n.a.	n.a.	n.a.	n.a.	n.a.	n.a.	n.a.	n.a.	3.62	0.268	-5.8
490	2	2	1	2	2	2	2	2	2	2	2	2	2	2	2	2	2	1	2	2	2	2	2	2	1	6.22	1.016	1.5	3.7	167	45.95	1.093	1.2	3.1	154	0.989	1.161	78.68	1.322	1.042	1.388	1.444	1.402	2.5	5	172	n.a.	n.a.	n.a.
491	2	2	2	2	2	2	2	2	2	2	2	2	1	1	2	2	2	1	1	1	1	2	2	2	1	2.53	0.49	-3.2	-1.8	71	19.65	0.583	-2.9	-1.8	73	0.451	0.681	n.a.	n.a.	n.a.	n.a.	n.a.	n.a.	n.a.	n.a.	n.a.	4.12	0.392	-3.5
492	2	2	2	2	2	2	2	2	2	2	2	2	1	2	2	2	2	2	2	2	2	2	1	2	2	4.01	0.761	-0.8	1.7	133	28.39	0.801	-1.2	1.1	121	0.597	0.95	41.94	0.729	0.608	0.668	0.726	0.892	-2.9	-0.1	99	n.a.	n.a.	n.a.
493	2	2	2	3	2	2	2	2	2	3	3	3	2	2	2	2	2	1	2	2	2	2	2	1	2	3.81	0.826	-0.2	0.1	101	32.03	0.891	-0.4	-0.3	96	0.619	1.036	64.13	0.979	0.922	0.983	1.029	0.978	-0.6	-0.4	95	n.a.	n.a.	n.a.
494	2	2	3	2	2	2	2	2	2	2	2	2	3	2	2	2	2	1	2	2	2	2	1	2	1	3.21	0.622	-2	0.1	101	35.45	0.867	-0.6	1.2	120	0.745	0.971	46.23	0.866	0.724	0.787	0.979	0.929	-1.6	0.8	111	n.a.	n.a.	n.a.
495	2	2	1	2	2	2	2	2	2	2	2	2	1	1	2	2	2	3	2	2	2	1	1	2	2	3.22	0.601	-2.2	-0.1	98	27.86	0.745	-1.6	0.2	104	0.563	0.88	48.47	0.792	0.725	0.718	0.844	0.868	-2.3	0.2	102	n.a.	n.a.	n.a.
496	2	1	3	1	2	2	2	2	2	2	2	2	1	1	2	1	2	1	2	1	1	2	2	1	1	2.65	0.571	-2.5	-1.4	78	23.96	0.765	-1.4	-0.8	89	0.602	0.913	39.91	0.801	0.721	0.742	0.866	0.838	-2.2	-1.2	86	n.a.	n.a.	n.a.
497	2	2	2	2	2	2	2	2	2	2	3	2	3	3	2	2	2	2	3	3	2	3	3	3	3	3.21	0.636	-1.9	0.2	104	26.13	0.748	-1.6	0.2	104	0.496	0.877	47.04	0.842	0.776	0.84	0.908	0.832	-1.9	0.6	108	n.a.	n.a.	n.a.
498		2	1	2	2	2	2	2	2	3	3	2	2	2	2	2	2	2	2	2	2	2	1	2	2	n.a.	n.a.	n.a.	n.a.	n.a.	n.a.	n.a.	n.a.	n.a.	n.a.	n.a.	n.a.	n.a.	n.a.	n.a.	n.a.	n.a.	n.a.	n.a.	n.a.	n.a.	n.a.	n.a.	n.a.
499	2	2	2	2	2	2	2	2	2	2	2	2	2	2	2	2	2	2	2	2	1	2	2	2	1	2.9	0.571	-2.5	-2.2	70	30.77	0.774	-1.4	-1.2	85	0.601	0.908	50.42	0.855	0.793	0.89	0.885	0.846	-1.7	-1.4	84	n.a.	n.a.	n.a.
500	2	2	3	2	2	2	2	2	2	2	2	2	1	2	2	2	2	2	2	1	2	2	2	2	2	3.45	0.651	-1.8	-0.4	93	29.99	0.817	-1	0	100	0.675	0.93	50.22	0.88	0.836	0.813	0.947	0.914	-1.5	0	100	n.a.	n.a.	n.a.
501	2	2	1	3	1	2	2	2	2	2	2	2	3	2	2	1	2	1	3	3	2	2	2	2	2	1.7	0.547	-2.7	-0.7	87	21.57	0.847	-0.8	0.9	115	0.704	0.995	57.87	1.126	1.114	1.234	0.967	1.177	0.7	3	142	n.a.	n.a.	n.a.
502	2	1	2	2	2	2	2	2	2	2	2	2	2	2	2	1	2	2	2	2	2	2	2	3	2	4.37	0.939	0.8	1.8	127	37.23	1.113	1.4	2	128	0.821	1.309	73.82	1.265	1.174	1.254	1.338	1.279	2	3	135	n.a.	n.a.	n.a.
503	1	2	1	2	2	2	2	2	2	2	2	2	3	3	3	2	2	1	2	2	2	2	2	2	2	4	0.674	-1.9	-1	84	35.88	0.746	-1.9	-1.5	77	0.516	0.886	42.87	1.237	n.a.	n.a.	1.171	1.292	1	1.6	117	n.a.	n.a.	n.a.
504	2	2	2	2	2	2	2	2	2	2	2	2	1	1	2	2	2	1	2	2	2	2	1	2	2	3.85	0.902	0.5	1.2	117	31.74	0.995	0.4	0.9	112	0.767	1.152	59.95	0.974	0.963	0.952	1.016	0.96	-0.7	0	101	n.a.	n.a.	n.a.
505	1	1	3	3	3	3	3	3	3	3	3	3	1	3	3	2	3	1	3	2	2	3	1	2	2	2.41	0.57	-2.6	-1.5	74	30.1	0.634	-2.6	-2	68	0.495	0.707	53.31	0.839	0.825	0.753	0.837	0.942	-2.3	-1.4	84	n.a.	n.a.	n.a.
506	2	2	2	2	2	2	2	2	2	1	2	2	1	3	2	2	2	2	2	1	2	2	2	2	1	3.24	0.593	-2.3	-1.2	82	21.66	0.613	-2.7	-1.9	72	0.525	0.669	55.87	0.886	0.708	0.916	0.856	1.017	-1.5	-0.2	97	n.a.	n.a.	n.a.
507	2	2	1	2	2	2	2	2	2	2	2	2	1	1	2	1	2	1	2	2	2	2	1	3	1	3.32	0.62	-2.1	0.4	108	35.44	0.784	-1.3	1	119	0.553	0.903	51.44	0.936	0.747	1.002	1.016	0.989	-1	1.7	125	5.22	0.416	-3
508	2	1	2	2	2	2	2	2	2	1	1	2	2	2	2	2	2	2	2	2	2	2	2	2	1	3.33	0.686	-1.5	-0.3	95	26.81	0.806	-1.1	-0.3	95	0.612	0.957	43.68	0.783	0.711	0.807	0.779	0.828	-2.4	-1.2	86	n.a.	n.a.	n.a.
509	2	2	3	2	2	2	2	2	2	2	2	2	1	2	2	1	2	2	2	1	2	2	2	2	1	3.59	0.641	-1.9	0.3	106	27.24	0.752	-1.6	0.4	107	0.585	0.89	44.74	0.783	0.711	0.733	0.836	0.844	-2.4	0.2	103	n.a.	n.a.	n.a.
510	1	2	2	2	2	2	2	2	2	2	2	2	2	2	2	2	2	2	2	2	2	2	1	2	2	2.69	0.552	-2.8	-1.9	68	29.59	0.629	-2.7	-2.3	65	0.436	0.739	54.06	0.78	0.762	0.8	0.815	0.749	-2.8	-2.3	76	n.a.	n.a.	n.a.
511	2	2	2	2	2	2	2	2	2	2	2	2	1	2	2	2	2	2	2	2	2	2	2	2	2	2.86	0.59	-2.3	-0.6	90	25.32	0.693	-2	-0.6	91	0.519	0.813	33.79	0.727	0.757	0.685	0.728	0.729	-2.9	-0.8	89	n.a.	n.a.	n.a.
512	2	2	2	2	2	2	2	2	2	2	2	2	2	2	2	2	2	2	2	2	2	2	2	2	2	3.97	0.754	-0.9	0.1	101	36.03	0.894	-0.4	0.2	103	0.613	1.052	49.54	0.924	0.914	0.885	0.959	0.931	-1.1	-0.2	98	n.a.	n.a.	n.a.
513	2	2	1	2	2	2	2	2	2	2	2	2	1	1	3	2	2	1	2	3	1	2	2	2	1	2.96	0.533	-2.8	-0.4	92	23.45	0.671	-2.2	0	100	0.455	0.907	40.24	0.741	0.689	0.771	0.801	0.708	-2.8	0	100	n.a.	n.a.	n.a.
514	2	2	2	2	2	2	2	2	2	1	2	2	2	2	1	2	2	2	2	2	1	2	2	2	1	3.58	0.667	-1.6	0.1	102	30.94	0.809	-1.1	0.4	106	0.708	0.891	49.21	0.852	0.716	0.82	0.872	0.948	-1.8	0.3	104	n.a.	n.a.	n.a.
515	2	2	2	2	2	2	2	2	2	2	2	2	2	2	2	2	2	2	2	2	1	3	2	2	1	3.88	0.814	-0.3	0.9	114	29.41	0.999	0.5	1.3	119	0.812	1.184	53.41	0.949	0.923	0.976	1.018	0.883	-0.9	0.4	105	n.a.	n.a.	n.a.
516	1	2	2	2	2	2	2	2	2	2	2	2	2	2	2	1	3	3	3	3	2	2	2	2	2	4.22	0.792	-1	-0.4	93	36.43	0.992	-0.3	0	100	0.715	1.228	54.31	0.943	0.963	0.925	0.942	0.945	-1.3	-1.1	88	n.a.	n.a.	n.a.
517	1	2	2	3	2	2	2	2	2	3	3	3	2	2	2	2	2	2	2	1	2	2	1	1	2	4.82	0.889	-0.3	0.7	112	59.6	1.392	2.4	2.9	145	0.867	1.757	119.46	1.623	1.657	1.637	1.778	1.422	4.8	5.6	161	n.a.	n.a.	n.a.
518	2	2	2	2	2	2	2	2	2	2	2	2	1	3	3	1	1	2	2	2	2	2	2	1	2	3.04	0.604	-2.2	0.2	104	28.84	0.815	-1	1.1	121	0.633	0.956	41.53	0.782	0.755	0.77	0.785	0.812	-2.4	0.4	105	n.a.	n.a.	n.a.
519	2	2	2	2	2	2	2	2	2	2	2	2	1	1	2	2	2	2	2	1	2	2	1	1	2	3.87	0.815	-0.3	2.1	139	38.09	0.937	0	2.1	137	0.641	1.085	62.58	0.971	0.657	0.827	0.929	1.373	-0.7	2	130	n.a.	n.a.	n.a.
520	2	2	2	2	2	2	2	2	2	2	2	2	2	2	2	2	2	2	2	2	2	2	2	2	2	3.43	0.67	-1.6	0.7	112	28.52	0.756	-1.5	0.5	109	0.589	0.881	46.19	0.844	0.798	0.818	0.84	0.901	-1.8	0.8	112	n.a.	n.a.	n.a.
521	1	2	2	2	2	2	2	2	2	2	2	2	2	2	2	2	2	1	2	2	2	2	2	2	2	4.47	0.878	-0.4	1	119	48.25	0.883	-1	-0.1	99	0.694	0.964	82.59	1.115	0.99	1.107	1.187	1.151	0.2	1.3	115	n.a.	n.a.	n.a.
522	2	2	2	2	2	2	2	2	2	2	2	2	1	2	2	2	2	2	2	3	2	3	2	2	3	2.86	0.502	-3.1	-0.6	88	25.21	0.662	-2.3	0	101	0.578	0.741	42.23	0.731	0.657	0.707	0.746	0.789	-2.9	0	100	n.a.	n.a.	n.a.
523	2	2	2	2	2	3	2	2	2	2	2	2	1	2	2	2	2	2	2	2	1	2	1	2	1	4.07	0.659	-1.7	0.6	110	28.35	0.708	-1.9	0.1	102	0.482	0.824	49.27	0.801	0.817	0.731	0.773	0.864	-2.2	0.4	106	4.51	0.375	-3.8
524	2	2	2	2	2	2	2	2	2	1	2	2	2	2	2	2	2	2	2	2	2	2	2	1	2	3.02	0.668	-1.6	-0.7	89	28.16	0.865	-0.6	-0.1	99	0.568	1.072	46.21	0.894	0.855	0.902	0.925	0.891	-1.4	-0.5	95	n.a.	n.a.	n.a.
525	2	2	2	2	2	2	2	2	2	2	2	2	1	3	3	2	2	2	1	3	1	2	1	2	2	3.56	0.632	-2	0.4	108	30.94	0.715	-1.9	0.3	105	0.517	0.856	68.01	0.899	0.776	0.822	0.822	1.116	-1.3	1.4	120	n.a.	n.a.	n.a.
526	2	2	2	2	2	2	2	2	2	2	2	2	2	2	2	2	2	2	2	2	1	2	2	2	2	3.28	0.694	-1.4	-0.3	96	25.59	0.834	-0.9	-0.1	98	0.647	0.972	39.33	0.948	0.769	n.a.	0.837	1.184	-1	0.2	102	4.69	0.489	-1.7
527	1	2	2	2	2	2	2	1	2	2	2	2	2	2	2	1	2	2	2	2	2	2	2	2	1	3.98	0.728	-1.5	-1	85	34.02	0.737	-2	-1.8	74	0.512	0.912	55.14	0.834	0.924	0.789	0.84	0.779	-2.3	-2.2	77	n.a.	n.a.	n.a.
528	2	2	2	2	2	2	2	2	2	2	2	2	2	2	2	2	2	2	2	2	2	2	2	2	2	3.75	0.804	-0.4	-0.4	95	28.7	0.966	0.2	0.2	103	0.694	1.145	53.47	0.979	0.935	0.981	0.976	1.014	-0.6	-0.6	94	n.a.	n.a.	n.a.
529	2	2	2	2	2	2	2	2	2	2	2	3	1	1	2	2	2	2	2	2	2	2	2	2	2	3.26	0.666	-1.6	0.7	113	26.93	0.756	-1.5	0.6	110	0.527	0.934	46.8	0.761	0.707	0.704	0.77	0.849	-2.6	0.1	101	n.a.	n.a.	n.a.
530	2	2	2	2	2	2	2	2	2	2	2	2	1	1	2	2	2	2	2	2	2	3	1	2	1	4.39	0.857	0.1	2.3	142	33.53	0.888	-0.4	1.5	126	0.624	1.047	51.45	0.813	0.724	0.838	0.811	0.887	-2.1	0.4	106	n.a.	n.a.	n.a.
531	2	2	2	3	2	2	2	2	3	1	3	3	1	3	2	2	2	1	3	2	3	3	1	2	3	2.99	0.638	-1.9	0.4	107	20.41	0.674	-2.2	-0.2	97	0.525	0.772	52.91	0.951	1.097	0.894	0.822	0.978	-0.9	1.9	128	4.85	0.427	-2.8
532	2	2	1	2	2	2	2	2	2	2	2	2	2	2	2	1	2	2	2	2	1	2	2	2	2	2.8	0.647	-1.8	-0.6	90	19.64	0.759	-1.5	-0.7	90	0.572	0.904	46.15	0.918	0.836	0.89	0.979	0.957	-1.2	0.1	101	n.a.	n.a.	n.a.
533	1	2	2	2	2	2	2	2	2	2	2	2	2	2	2	2	2	2	2	3	2	3	2	2	3	3.58	0.696	-1.7	-0.3	94	36.79	0.906	-0.8	0.1	101	0.83	0.992	58.21	0.934	0.84	0.963	1.002	0.915	-1.4	-0.4	96	8.88	0.643	-0.8
534	2	3	3	3	3	3	3	3	3	3	3	3	1	1	3	3	3	3	3	3	3	3	3	3	1	4.23	0.76	-0.8	0.2	104	30.35	0.829	-0.9	-0.3	96	0.546	1.014	42.67	0.779	0.725	0.779	0.813	0.8	-2.4	-1.4	84	n.a.	n.a.	n.a.
535	2	2	3	2	2	2	2	2	2	2	2	2	3	3	2	2	2	2	2	2	2	2	2	2	2	3.77	0.685	-1.5	-0.4	94	23.24	0.735	-1.7	-1	86	0.503	0.949	53.75	0.979	0.932	1.023	1.023	0.936	-0.6	0.5	106	n.a.	n.a.	n.a.
536	2	2	2	2	2	2	2	2	2	2	2	2	3	3	3	2	2	2	2	2	2	3	1	2	3	3.56	0.682	-1.5	0.7	114	35.8	0.879	-0.5	1.5	126	0.652	1.027	53.24	1.25	1.142	n.a.	1.214	1.351	1.8	4.4	164	n.a.	n.a.	n.a.
537	2	2	2	2	2	2	2	2	2	2	2	2	2	2	2	2	2	2	1	1	2	2	2	1	2	2.71	0.519	-3	-0.7	86	23.64	0.679	-2.2	-0.2	97	0.554	0.796	34.37	0.798	0.667	0.774	n.a.	0.929	-2.1	0.4	106	n.a.	n.a.	n.a.
538	2	2	2	3	2	2	1	3	3	2	2	3	3	3	3	2	2	2	1	2	2	2	2	3	1	n.a.	n.a.	n.a.	n.a.	n.a.	n.a.	n.a.	n.a.	n.a.	n.a.	n.a.	n.a.	93.89	1.223	1.356	1.279	1.25	1.061	1.6	4.4	166	n.a.	n.a.	n.a.
539	1	2	1	2	2	2	2	2	2	2	2	2	1	2	2	2	2	2	2	2	2	2	1	2	2	4.7	0.795	-1	0.7	114	45.03	0.871	-1.1	0.2	104	0.594	1.053	65.3	0.935	0.739	0.86	1.035	1.064	-1.4	-0.1	99	n.a.	n.a.	n.a.
540	2	2	2	2	2	2	2	2	2	2	2	2	1	2	2	2	2	1	2	3	2	2	2	2	1	3.4	0.626	-2	-0.1	98	27.04	0.721	-1.8	-0.2	97	0.467	0.889	45.59	0.792	0.734	0.754	0.863	0.833	-2.3	-0.1	99	n.a.	n.a.	n.a.
541	2	2	1	2	2	2	2	2	2	1	2	2	1	1	2	2	2	2	2	2	2	2	2	2	1	3.16	0.606	-2.2	-0.9	86	29.25	0.762	-1.5	-0.5	92	0.619	0.882	46.49	0.734	0.746	0.762	0.706	0.73	-2.8	-1.4	82	n.a.	n.a.	n.a.
542	2	2	2	2	2	2	2	2	2	2	2	2	2	2	2	2	2	2	2	1	2	1	1	1	1	3.14	0.676	-1.6	-1.4	82	22.17	0.738	-1.7	-1.6	79	0.559	0.862	53.21	0.889	0.877	0.908	0.909	0.865	-1.4	-1.3	86	n.a.	n.a.	n.a.
543	2	2	2	2	2	2	2	2	2	2	2	2	2	2	2	2	2	2	2	2	2	2	1	1	2	1.8	0.352	-4.5	-2	62	16.64	0.461	-3.9	-1.6	70	0.314	0.578	20.5	0.556	0.473	n.a.	0.593	0.59	-4.5	-1.7	75	n.a.	n.a.	n.a.
544	2	2	2	2	2	2	2	2	2	2	2	2	1	1	2	2	2	2	1	1	2	1	2	2	1	2.56	0.514	-3	-0.8	86	22.33	0.664	-2.3	-0.3	95	0.497	0.796	50.83	0.926	0.885	0.884	0.976	0.945	-1.1	1.5	122	n.a.	n.a.	n.a.
545	1	2	2	2	2	2	2	2	2	2	2	3	1	1	2	2	3	1	1	2	2	2	2	2	2	2.05	0.404	-3.9	-3	50	18.31	0.474	-3.7	-3.3	49	0.363	0.546	32.37	0.638	0.507	0.574	0.712	0.734	-4.1	-3.6	62	n.a.	n.a.	n.a.
546	2	2	2	2	2	2	2	2	2	1	2	2	2	1	2	2	2	2	2	2	2	2	2	1	1	4.88	1.115	2.4	3.7	158	38.94	0.965	0.2	1.2	117	0.754	1.043	58.97	0.941	0.903	0.953	1.016	0.89	-1	0.5	106	n.a.	n.a.	n.a.
547	2	2	2	2	2	2	2	2	2	1	2	2	1	2	2	2	2	1	2	2	2	2	1	2	3	4.84	0.919	0.6	2.6	145	36.67	1.048	0.9	2.5	141	0.793	1.179	57.46	1.056	0.919	1.016	1.064	1.058	0.1	2.3	132	n.a.	n.a.	n.a.
548	2	2	3	2	2	2	2	2	2	2	2	2	2	2	2	2	2	1	2	1	2	2	2	2	2	3.58	0.689	-1.4	0.6	111	27.68	0.734	-1.7	0	101	0.561	0.847	57.84	0.943	0.844	1.038	0.92	0.969	-0.9	1.4	120	6.96	0.476	-1.9
549	2	2	1	2	2	2	2	2	2	2	2	2	2	2	2	1	3	2	1	2	2	2	2	2	2	n.a.	n.a.	n.a.	n.a.	n.a.	n.a.	n.a.	n.a.	n.a.	n.a.	n.a.	n.a.	61.78	1.062	0.999	1.077	1.112	1.052	0.1	0.3	103	n.a.	n.a.	n.a.
550	2	2	2	2	2	2	2	2	2	2	2	2	1	1	2	2	2	2	2	1	2	2	2	2	2	2.8	0.481	-3.3	-1.1	80	17.02	0.472	-3.9	-1.9	67	0.361	0.529	13.86	0.457	0.506	0.398	n.a.	n.a.	-4.7	-2.3	64	3.22	0.285	-5.4
551	1	2	2	2	2	1	2	2	2	2	2	2	2	2	2	2	2	2	2	2	2	2	1	2	2	4.43	0.749	-1.3	-0.1	98	36.43	0.875	-1	-0.4	94	0.601	1.058	64.59	1.01	0.88	0.942	1.078	1.149	-0.7	0.2	102	n.a.	n.a.	n.a.
552	2	2	2	2	2	2	2	2	2	2	2	2	1	1	2	2	2	1	2	2	2	2	2	2	2	2.9	0.619	-2.1	-0.6	91	21.67	0.702	-2	-0.7	89	0.562	0.794	30.98	0.539	0.499	0.493	0.529	0.613	-4.6	-2.9	63	n.a.	n.a.	n.a.
553	2	2	2	2	2	2	2	2	2	2	2	2	1	2	2	2	2	2	2	2	2	2	2	2	2	3.34	0.656	-1.7	0.5	110	27.78	0.83	-0.9	1.1	120	0.645	0.968	30.15	0.749	0.767	0.682	0.791	n.a.	-2.4	0.1	102	n.a.	n.a.	n.a.
554	2	2	2	2	2	2	2	2	2	2	2	2	3	3	2	2	2	2	2	1	2	3	1	2	1	3.61	0.633	-1.9	0	100	33.1	0.793	-1.2	0.4	107	0.524	0.971	52.44	0.848	0.855	0.914	0.801	0.828	-1.8	0.4	106	n.a.	n.a.	n.a.
555	2	1	2	1	2	2	2	2	2	2	2	2	2	2	2	2	2	2	1	2	2	2	2	1	1	3.56	0.768	-0.7	1.5	127	28.75	0.868	-0.6	1.3	123	0.609	1.061	60.17	1	0.822	0.986	1.123	1.05	-0.4	2.1	131	n.a.	n.a.	n.a.
556	2	2	1	2	2	1	2	2	2	2	2	2	1	2	2	2	2	1	2	2	2	1	2	2	1	3.15	0.609	-2.2	-0.6	91	26.13	0.725	-1.8	-0.5	93	0.542	0.853	46.1	0.804	0.945	0.93	0.64	0.654	-2.2	-0.3	96	n.a.	n.a.	n.a.
557	2	2	2	2	2	2	2	2	2	2	2	2	1	2	2	2	2	2	2	2	1	2	2	2	2	3.04	0.603	-2.2	-0.6	89	27.37	0.776	-1.4	-0.1	99	0.547	1.054	38.73	0.764	0.698	0.745	0.754	0.778	-2.6	-0.7	91	n.a.	n.a.	n.a.
558	1	1	3	3	2	2	2	3	3	3	3	3	1	3	3	2	2	3	3	1	1	3	2	3	3	3.81	0.682	-1.8	-0.9	85	40.51	0.893	-0.9	-0.5	92	0.711	1.025	59.72	0.877	0.819	0.933	0.875	0.878	-1.9	-1.3	86	n.a.	n.a.	n.a.
559	2	2	2	2	2	2	2	2	2	2	2	2	1	1	2	2	2	2	2	1	1	2	2	2	1	2.58	0.546	-2.7	-1.3	79	19.42	0.602	-2.8	-1.7	75	0.452	0.707	28.33	0.693	0.648	0.722	0.704	n.a.	-3	-1.4	82	n.a.	n.a.	n.a.
560	2	1	2	2	2	1	2	2	2	2	2	2	2	2	2	2	2	2	1	2	1	2	2	2	1	4.02	0.862	0.1	1.5	124	33.144	0.916	-0.2	0.8	113	0.628	1.084	59.69	0.986	0.902	0.993	1.065	0.968	-0.6	1	112	n.a.	n.a.	n.a.
561	2	3	1	3	1	1	2	2	2	2	3	2	1	1	3	1	1	2	1	1	1	2	1	2	1	2.48	0.747	-0.9	1.2	121	32.34	0.946	0	1.8	130	0.655	1.094	n.a.	n.a.	n.a.	n.a.	n.a.	n.a.	n.a.	n.a.	n.a.	6	0.452	-2.3
562	2	2	2	2	2	2	2	2	2	1	3	2	1	1	2	2	2	1	1	1	1	2	1	2	2	3.06	0.653	-1.8	0.5	110	31.55	0.815	-1	1	118	0.578	0.961	50.11	0.858	0.75	0.784	0.958	0.924	-1.7	1	114	n.a.	n.a.	n.a.
																										n.a.	n.a.	n.a.	n.a.	n.a.	n.a.	n.a.	n.a.	n.a.	n.a.	n.a.	n.a.	n.a.	n.a.	n.a.	n.a.	n.a.	n.a.	n.a.	n.a.	n.a.	n.a.	n.a.	n.a.
[truncated: 5 more columns]

## Sheet: INDEX
Questions
1=yes
2=no
3=not answered

## Sheet: DataProcessed
Number of positive reponses FEMALE			35	86	7	36	16	17	4	3	85	36	4	213	102	9	50	12	157	81	107	150	53	124	79	191
Number of positive reponses			44	103	9	44	18	19	6	4	86	36	8	239	117	12	64	16	183	96	121	164	58	158	87	209
Index	Gender (1=male, 2=female)	Age in years	Chronic gastrointestinal disease	Reumatoid arthritis	Malabsorbtion Syndrom	Renal insufficiency or other disease	Liver insufficiency or other disease	Eating disorder	Growth retardation (Wachstumsstörung)	Developmental retardation (Entwicklungsverzögerung)	early Menopause before 45	Prolonged period = delayed menopause	Organ transplantantion	Osteoporosis	Other bone disease	Connective tissue disease (scleroderma)	Corticoid therapy or Cushing syndrome	Anticonvulsive therapy	Height loss of 4 cm	Long immobolisation periods	Spontaneous fracture without traumatic mechanism	Thyroid, parathyroid or other endocrine dysfunctions	Sex hormonal dysfunction	Heparin or other anticoagulation treatment	Cancer, chemotherapy treatment	Familiar predisposal for osteoporosis	Femur Neck BMC (g)	Femur Neck BMD (g/cm2)	Femur Neck T-SCORE	Femur Neck Z-SCORE	Femur Neck age match (%)	Femur Total BMC (g)	Femur Total BMD (g/cm2)	Femur Total T-SCORE	Femur Total Z-SCORE	Femur Total age match (%)	Trochanter BMD	Inter-track BMD	Lumbar spine BMC (g)	Lumbar spine total BMD (g/cm2)	L1 BMD	L2 BMD	L3 BMD	L4 BMD	Lumbar spine T SCORE	Lumbar spine Z SCORE	Lumbar spine age match (%)	BMC Radius	BMD Radius
1	2	65.589	2	2	2	2	2	2	2	2	2	2	2	1	2	2	2	2	2	2	1	2	2	2	2	1	3.55	0.692	-1.4	0.1	102	24.88	0.724	-1.8	-0.5	92	0.581	0.808	44.11	0.836	0.82	0.847	0.819	0.855	-0.9	-0.1	98	9999	9999
2	2	80.0247	2	2	2	2	2	2	2	2	1	3	2	2	2	2	2	2	2	2	2	1	3	2	3	2	3.4	0.74	-1	1.3	125	30.28	0.899	-0.4	1.7	130	0.681	1.068	54.76	0.945	0.835	0.882	1.02	1.014	-0.9	1.8	126	9999	9999
3	2	65.2356	2	1	3	2	3	2	2	2	2	2	2	2	2	2	3	2	2	2	2	2	2	2	2	2	5.5	0.986	1.2	2.7	145	34.63	1.023	0.7	1.9	129	0.803	1.158	70.75	1.159	1.101	1.144	1.148	1.236	1	2.8	136	9999	9999
4	2	76.5397	2	1	2	2	2	2	2	2	2	2	2	1	1	2	1	2	2	1	2	2	2	2	2	1	9999	9999	9999	9999	9999	9999	9999	9999	9999	9999	9999	9999	72.73	1.162	1.221	1.153	1.173	1.114	1	3.5	150	5.86	0.403
5	1	59.8438	3	2	2	2	2	2	2	2	3	3	2	2	2	2	3	2	2	3	2	1	3	2	2	2	5.48	0.935	0	1	117	38.82	1.024	-1	0.4	106	0.777	1.199	88.53	1.356	1.187	1.338	1.374	1.509	2.4	3	133	9999	9999
6	2	36.1945	2	2	2	2	2	2	2	2	2	1	2	2	2	2	2	2	2	2	2	2	2	2	2	2	2.58	0.647	-1.8	-1.6	78	20.14	0.769	-1.4	-1.3	83	0.575	0.906	44.47	0.862	0.852	0.865	0.92	0.829	1.7	-1.6	83	9999	9999
7	2	59.3178	1	1	2	2	2	2	2	2	2	1	2	2	2	2	2	2	2	2	2	2	2	2	2	1	9999	9999	9999	9999	9999	9999	9999	9999	9999	9999	9999	9999	53.33	0.908	0.852	0.976	0.865	0.939	-1.3	0	100	9999	9999
8	1	51.3479	2	1	2	2	2	2	2	2	2	2	2	2	2	2	2	2	2	2	2	2	2	2	2	2	5.64	0.958	0.2	1	116	57.28	1.209	1.2	1.5	123	0.932	1.415	89.82	1.176	1.074	1.196	1.238	1.186	0.8	1.2	112	9999	9999
9	2	64.0356	2	2	2	2	2	2	2	2	2	2	2	1	3	2	2	2	2	2	2	1	2	2	3	1	3.1	0.651	-1.8	-0.3	95	22.22	0.771	-1.4	-0.2	96	0.614	0.946	39.13	0.706	0.615	0.691	0.773	0.735	-3.1	-1.4	82	9999	9999
10	2	62.5863	2	2	2	2	2	2	2	2	2	2	2	2	2	2	2	2	2	2	2	2	2	2	2	2	3.89	0.782	-0.6	0.8	113	32.38	0.781	-1.3	-0.2	96	0.546	0.933	52.37	0.874	0.815	0.885	0.846	0.94	-1.6	0	100	9999	9999
11	2	78.6219	2	2	2	2	2	2	2	2	1	2	2	2	2	2	2	2	2	2	2	2	1	2	2	3	2.89	0.542	-2.8	-0.5	90	23.32	0.674	-2.2	-0.2	96	0.535	0.789	53.34	0.898	0.827	0.867	0.959	0.919	-1.4	1.2	118	9999	9999
12	2	46.1014	1	2	2	2	2	2	2	2	2	2	2	2	2	2	2	2	2	2	2	1	1	2	2	2	3.71	0.748	-0.9	-0.1	99	27.76	0.845	-0.8	-0.3	99	0.629	0.979	64.12	0.99	0.916	1.026	1.032	0.979	-0.5	0.3	104	9999	9999
13	2	68.6329	2	2	2	2	2	2	2	2	2	2	2	2	2	2	2	2	2	2	3	2	2	1	2	2	2.72	0.545	-2.7	-1	83	24.3	0.716	-1.9	-0.4	93	0.595	0.825	49.03	0.816	0.751	0.808	0.84	0.855	-2.1	-0.1	99	9999	9999
14	2	59.7479	2	2	2	3	2	2	2	2	2	2	2	2	2	2	2	2	2	2	2	1	2	2	2	2	3.34	0.634	-1.9	-0.7	89	28.51	0.773	-1.4	-0.5	93	0.581	0.913	48.88	0.815	0.775	0.87	0.85	0.777	-2.1	-0.7	91	9999	9999
15	2	63.5699	2	2	2	2	2	2	2	2	2	1	2	1	2	2	2	2	2	2	2	2	1	2	1	1	2.04	0.465	-3.5	-2	67	21.59	0.568	-3.1	-1.9	71	0.398	0.664	43.36	0.767	0.764	0.777	0.833	0.698	-2.5	-0.9	89	9999	9999
16	2	71.4466	2	2	2	2	2	2	2	2	2	2	2	1	2	2	2	2	2	1	2	1	2	2	2	3	3.63	0.766	-0.7	1.1	119	33.55	0.963	0.2	1.8	129	0.758	1.125	9999	9999	9999	9999	9999	9999	9999	9999	9999	9999	9999
17	2	77.2603	2	1	3	2	2	2	2	2	2	2	2	1	2	2	2	2	1	2	1	2	2	1	2	2	3.11	0.606	-2.2	0	100	36.53	0.801	-1.2	0.7	113	0.58	0.926	51.52	0.921	0.823	0.823	0.963	1.057	-1.1	1.4	120	9999	9999
18	2	77.3945	2	1	2	2	2	2	2	2	2	2	2	1	2	2	3	3	1	2	2	2	2	1	2	1	3.48	0.609	-2.2	0	100	29.08	0.775	-1.4	0.5	109	0.637	0.9	43.81	0.779	0.759	0.783	0.775	0.797	-2.4	0.1	101	9999	9999
19	1	71.3562	2	2	2	2	2	2	2	2	2	2	2	2	3	3	2	2	1	2	2	2	2	1	2	2	4.65	0.782	-1.1	0.1	102	47.24	0.902	-0.9	-0.2	97	0.685	1.024	43.81	0.779	0.97	1.008	1.164	1.805	-2.4	0.1	101	9999	9999
20	2	68.2027	1	2	2	2	2	2	2	2	2	2	2	1	2	2	2	2	1	2	1	2	2	2	2	2	3.4	0.688	-1.5	0.2	104	25.96	0.797	-1.2	0.2	103	0.527	0.975	29.45	0.693	0.618	0.661	0.723	0.756	-3.2	-1.2	84	9999	9999
21	2	47.6356	2	2	2	2	2	2	2	2	2	2	2	2	2	2	2	2	2	2	2	1	2	2	2	1	3.81	0.672	-1.6	-1	86	27.44	0.763	-1.5	-1.1	85	0.565	0.905	67.63	1.113	1.144	1.224	1.064	1.043	0.6	1.2	113	9999	9999
22	2	73.2658	2	2	2	2	2	2	2	2	2	2	2	2	2	2	2	2	1	2	2	2	2	2	2	1	3.58	0.73	-1.1	0.9	116	26.96	0.803	-1.1	0.5	109	0.56	0.984	56.46	0.993	0.943	0.975	1.022	1.018	-0.5	1.8	125	9999	9999
23	2	67.4959	2	2	2	2	2	2	2	2	2	2	2	2	2	2	2	2	1	2	2	2	2	2	2	2	2.89	0.553	-2.7	-1	83	26.47	0.736	-1.7	-0.3	95	0.536	0.895	46.69	0.849	0.815	0.852	0.879	0.842	-1.8	0.1	102	9999	9999
24	2	87.7096	2	2	2	3	2	2	2	2	2	2	2	3	2	3	3	3	3	3	3	3	3	3	3	3	2.67	0.588	-2.3	0.2	103	27.54	0.752	-1.6	0.8	114	0.604	0.855	51.59	0.931	0.806	0.92	0.963	1.015	-1.1	1.8	127	9999	9999
25	2	39.4055	1	2	2	2	2	2	1	1	2	2	2	2	2	2	2	1	1	2	2	1	3	2	2	1	2.77	0.633	-1.9	-1.7	77	24.47	0.794	-1.2	-1.1	86	0.59	0.917	51.35	0.912	0.839	0.871	0.915	0.985	-1.2	-1	89	9999	9999
26	2	81.9836	1	1	2	2	2	2	2	2	1	2	2	1	1	2	2	2	1	2	3	2	2	1	2	2	3.8	0.725	-1.1	1.3	124	35.93	0.834	-0.9	1.3	123	0.632	0.979	29.94	0.943	9999	9999	0.895	0.986	-1.4	1.4	119	5.98	0.405
27	1	81.5014	2	1	2	2	2	2	2	2	2	2	2	2	2	2	2	2	2	2	2	2	2	2	2	2	7.65	1.174	1.8	3.4	164	62.71	1.236	1.3	2.4	143	1.04	1.379	136.38	1.71	1.537	1.563	1.756	2.006	5.6	6.8	178	9999	9999
28	2	56.2027	2	1	2	2	2	2	2	2	2	1	2	2	2	2	2	2	2	1	2	2	1	2	2	1	3.77	0.752	-0.9	0.2	104	29.99	0.846	-0.8	-0.1	99	0.699	0.951	62.94	0.976	0.974	1.006	1.013	0.923	-0.6	0.5	106	9999	9999
29	2	74.2219	2	2	3	2	2	2	2	2	2	2	2	2	2	2	2	2	2	2	1	1	2	1	1	2	3	0.579	-2.4	-0.4	93	26.84	0.745	-1.6	0.1	102	0.587	0.868	54.27	0.877	0.79	0.908	0.846	0.942	-1.5	0.8	111	9999	9999
30	2	79.611	2	2	2	2	2	2	2	2	2	2	2	1	1	2	2	2	1	2	1	2	2	2	2	1	3.09	0.583	-2.4	-1	98	25.98	0.764	-1.5	0.6	110	0.537	1.033	9999	9999	9999	9999	9999	9999	9999	9999	9999	4.93	0.409
31	2	29.9178	2	2	2	2	2	2	2	2	3	3	2	2	2	2	2	2	2	2	2	2	3	2	2	2	3.69	0.72	-1.2	-1.1	86	28.96	0.811	-1.1	-1.1	86	0.622	0.949	56.3	0.93	0.852	0.89	1.015	0.952	-1.1	-1.1	89	9999	9999
32	1	78.7288	2	2	2	2	2	2	2	2	2	2	2	1	2	2	2	2	2	2	2	2	2	1	2	2	2.89	0.68	-1.8	-0.4	93	39.57	0.735	-2	-1	83	0.547	0.833	68.62	1.1	9999	1.041	1.108	1.159	-1	1	111	6.58	0.331
33	1	67.1726	2	2	2	2	2	2	2	2	2	2	3	3	3	3	2	2	3	3	3	3	3	3	1	1	5.11	0.876	-0.4	0.7	112	49.04	0.927	-0.7	-1	98	0.779	1.021	53.04	0.769	0.863	0.751	0.717	0.762	-2.9	-2.1	77	9999	9999
34	1	69.726	2	2	2	2	2	2	2	2	3	3	2	2	2	2	1	2	2	2	2	1	1	2	2	2	5.01	0.899	-0.2	0.9	117	50.76	1.163	0.9	1.5	124	0.903	1.361	62.01	0.966	0.901	0.92	1.002	1.019	-1.1	-0.3	103	9999	9999
35	2	76.2548	2	1	2	1	2	2	2	2	2	2	2	2	1	2	2	2	1	2	2	1	2	1	2	2	2.06	0.751	-0.9	1.3	123	31	0.914	-0.2	1.6	127	0.616	1.074	45.8	1.082	1.048	1.117	1.128	1.035	0.3	2.8	139	9999	9999
36	2	67.6603	2	2	2	2	2	2	2	2	2	2	2	1	2	2	2	2	2	2	2	2	2	2	2	2	3.47	0.648	-1.8	-0.2	97	30.11	0.805	-1.1	0.2	104	0.63	0.943	48.35	0.825	0.804	0.719	0.756	0.987	-2	-0.1	99	9999	9999
37	2	56.1836	2	1	2	2	1	2	2	2	2	1	2	2	3	2	1	2	2	2	2	3	2	1	1	1	3.81	0.747	-0.9	0.2	103	35.02	0.914	-0.2	0.5	107	0.779	1.008	38.72	0.844	0.901	0.853	0.857	0.78	-1.8	-0.7	92	9999	9999
38	1	69.2301	2	2	2	1	2	2	2	2	2	3	2	2	2	2	1	2	2	2	2	2	2	2	2	1	2.81	0.755	-1.3	-0.1	98	34.45	0.829	-1.4	-0.7	88	0.59	1.021	58.7	0.855	0.847	0.886	0.854	0.837	-2.1	-1.3	86	9999	9999
39	2	68.6466	2	2	2	2	3	2	2	2	3	3	2	2	2	2	2	2	2	1	3	2	2	1	2	2	2.68	0.521	-0.3	-1.2	79	19.63	0.672	-2.2	-0.8	87	0.469	0.857	35.2	0.779	0.744	0.801	0.769	0.802	-2.4	-0.4	94	9999	9999
40	2	70.8274	2	2	2	2	2	2	2	2	2	2	2	2	2	2	2	2	3	2	2	2	2	1	2	2	3.87	0.711	-1.2	0.6	110	29.72	0.846	-0.8	0.8	112	0.746	1.07	60.02	0.998	0.837	0.94	1.052	1.156	-0.4	1.7	123	9999	9999
41	1	50.5041	2	1	2	2	2	2	2	2	2	2	2	1	1	2	2	2	1	2	1	1	2	3	2	1	3.91	0.645	-2.1	-1.3	78	37.9	0.712	-2.1	-1.8	72	0.53	0.828	44.04	0.602	0.573	0.563	0.639	0.623	-4.4	-4.1	57	9999	9999
42	2	60.2219	2	2	2	2	2	2	2	2	2	2	2	2	2	2	2	2	2	2	2	2	2	2	2	2	4.17	0.847	0	1.3	120	36.63	0.999	0.5	1.4	121	0.779	1.143	57.18	1.005	0.978	1.003	1.092	0.944	-0.4	1	113	9999	9999
43	2	63.6384	2	2	2	2	2	1	2	2	2	2	2	2	2	2	2	2	2	2	2	1	2	2	2	2	2.43	0.517	-3	-1.5	75	22.21	0.618	-2.7	-1.5	77	0.44	0.731	29.28	0.549	0.466	0.55	0.59	0.571	-4.5	-2.9	63	9999	9999
44	2	76.1671	2	1	2	2	2	2	2	2	2	2	2	2	2	2	2	2	1	2	2	2	2	3	2	2	2.94	0.575	-2.5	-0.3	94	26.15	0.794	-1.2	0.6	111	0.615	0.944	38.89	0.926	9999	0.9	0.915	0.958	-1.4	1.2	116	9999	9999
45	2	74.2082	2	2	2	2	2	2	2	2	2	2	2	3	2	2	2	2	1	2	2	2	2	2	2	1	9999	9999	9999	9999	9999	9999	9999	9999	9999	9999	9999	9999	9999	9999	9999	9999	9999	9999	9999	9999	9999	6.66	0.534
46	2	77.4603	2	2	2	2	2	2	2	2	2	2	2	1	2	2	2	2	2	2	2	2	2	1	2	1	3.59	0.717	-1.2	1	118	29.28	0.714	-1.9	0	101	0.539	0.802	50.7	0.844	0.747	0.816	0.821	0.987	-1.8	0.7	110	9999	9999
47	2	67.0493	2	2	2	2	2	2	2	2	1	1	2	2	2	2	2	2	2	2	2	2	2	2	2	1	3.24	0.719	-1.2	0.5	108	23.79	0.792	-1.2	0.1	102	0.526	0.973	42.18	0.83	0.713	0.77	0.892	0.97	-2	-0.1	99	9999	9999
48	2	75.2164	2	2	2	2	2	2	2	2	2	2	2	2	2	2	2	2	2	2	2	1	2	1	2	2	3.05	0.612	-2.1	-0.1	99	26.2	0.719	-1.8	0	99	0.511	0.857	20.23	0.668	9999	0.668	0.667	9999	-3.5	-1.1	85	9999	9999
49	2	75.9096	2	2	2	2	2	2	2	2	2	2	2	2	2	2	2	3	3	3	3	2	3	3	1	3	9999	9999	9999	9999	9999	9999	9999	9999	9999	9999	9999	9999	36.66	1.094	0.94	1.09	1.227	9999	0.7	3.1	145	9999	9999
50	2	35.126	2	2	2	2	2	2	2	2	2	2	2	2	1	2	2	2	2	2	2	1	2	2	2	2	2.51	0.856	0.1	0.2	103	25.22	0.898	-0.4	-0.3	96	0.681	1.032	52.65	0.898	0.863	0.957	0.922	0.859	-1.4	-1.3	86	9999	9999
51	2	74.6027	2	2	2	2	2	2	2	2	2	2	2	1	3	2	2	2	2	2	2	2	2	1	2	1	2.3	0.565	-2.6	-0.5	91	26.72	0.702	-2	-0.2	96	0.503	0.824	37.88	0.641	0.593	0.599	0.678	0.683	-3.7	-1.3	82	9999	9999
52	2	57.4	2	2	2	2	2	2	2	2	1	1	3	1	2	2	2	2	1	2	2	2	2	2	2	1	3.24	0.694	-1.4	-0.2	96	32	0.934	-0.1	0.7	111	0.737	1.079	52.38	0.863	0.778	0.884	0.851	0.914	-1.7	-0.4	95	9999	9999
53	2	77.463	2	2	2	2	2	2	2	2	1	2	2	1	2	2	2	2	2	2	2	2	3	2	2	2	4.48	0.937	0.8	3	155	38	1.055	0.9	2.8	149	0.731	1.343	56.38	0.968	0.83	0.937	0.996	1.094	-0.7	1.8	126	9999	9999
54	2	78.2384	2	1	2	2	2	2	2	2	2	2	2	3	2	2	1	2	2	2	2	2	2	2	2	2	3.46	0.682	-1.5	0.7	113	29.92	0.777	-1.4	0.6	111	0.613	0.899	50.62	0.73	0.708	0.859	0.693	0.759	-2.9	-0.3	96	9999	9999
55	2	77.7753	2	2	2	2	2	2	2	2	2	2	2	2	2	2	1	2	1	1	2	2	2	1	1	2	9999	9999	9999	9999	9999	9999	9999	9999	9999	9999	9999	9999	96.44	1.252	1.173	1.324	1.221	1.267	1.9	4.4	163	7.42	0.387
56	2	38.6329	2	2	2	2	2	2	2	2	2	2	2	2	2	2	2	2	2	2	2	2	2	2	2	3	3.52	0.772	-0.7	-0.4	94	25.51	0.845	-0.8	-0.7	91	0.647	0.982	49.55	0.85	0.825	0.873	0.85	0.852	-1.8	-1.6	83	9999	9999
57	2	72.9973	2	2	3	2	2	2	2	2	2	2	2	3	2	2	2	2	3	3	3	2	2	2	2	2	3.24	0.713	-1.2	0.7	113	31.12	0.915	-0.2	1.4	124	0.738	1.04	35.14	0.947	9999	0.822	0.973	1.026	-1.2	1.2	116	9999	9999
58	2	79.0904	2	2	2	2	2	2	2	2	2	2	2	3	2	2	2	2	2	2	2	1	2	2	2	2	1.27	0.499	-3.1	-0.9	83	20.92	0.654	-2.4	-0.4	94	0.511	0.749	50.83	0.868	0.745	0.762	0.87	1.035	-1.6	1	115	9999	9999
59	2	62.1123	2	2	2	2	2	2	2	2	2	2	2	1	2	2	2	2	2	1	1	1	1	2	2	1	3.14	0.681	-1.5	-0.1	98	25.69	0.823	-1	0.1	101	0.621	0.998	40.03	0.793	0.718	0.764	0.791	0.883	-2.3	-0.8	91	9999	9999
60	2	58.0274	2	1	2	2	2	2	2	2	2	2	2	2	2	2	1	2	2	2	2	2	2	2	2	2	3.11	0.716	-1.2	0	100	31.12	0.877	-0.5	0.3	104	0.637	1.03	43.74	0.82	0.799	0.812	0.824	0.833	-2.1	-0.8	90	9999	9999
61	2	79.8548	2	2	2	2	2	2	2	2	2	2	2	1	2	2	2	2	1	2	1	1	3	2	2	2	3.4	0.669	-1.6	0.7	112	32.65	0.895	-0.4	1.7	129	0.716	1.043	49	0.842	0.768	0.812	0.886	0.895	-1.9	0.7	111	6.41	0.501
62	2	65.6137	1	1	2	2	2	2	2	2	2	2	2	2	1	2	3	3	1	3	2	1	2	3	2	1	2.97	0.653	-1.8	-0.2	96	26.36	0.783	-1.3	-1	99	0.619	0.922	42.46	0.719	0.727	0.686	0.681	0.781	-3	-1.2	85	9999	9999
63	2	65.1534	1	3	3	2	2	2	3	3	3	2	2	1	1	3	3	2	1	3	3	2	2	2	3	2	3.12	0.688	-1.4	0.1	101	30.87	0.876	-0.5	0.7	111	0.634	1.092	42.31	0.743	0.638	0.804	0.788	0.719	-2.8	-1	87	9999	9999
64	2	60.2082	2	2	2	2	2	2	2	2	2	2	2	2	2	2	2	2	2	2	2	1	2	1	2	1	3.3	0.606	-2.2	-0.9	86	41.2	0.832	-0.9	0	101	0.611	0.955	9999	9999	9999	9999	9999	9999	9999	9999	9999	7.12	0.542
65	2	44.189	2	2	2	2	2	2	2	2	2	2	2	2	2	2	3	3	3	1	1	2	2	2	2	1	3.19	0.729	-1.1	-0.7	90	27.57	0.82	-1	-0.7	90	0.733	0.875	59.14	0.986	0.887	0.984	1.058	1.002	-0.6	-0.2	98	9999	9999
66	1	32.8356	2	2	2	2	2	2	2	2	2	2	2	1	1	2	2	2	2	2	2	2	2	2	2	2	5.45	0.962	0.2	0.5	107	45.63	1.004	-0.2	-0.1	99	0.755	1.138	61.64	0.882	0.833	0.978	0.871	0.846	-1.9	-1.9	81	9999	9999
67	2	79.7616	1	1	1	2	1	1	1	1	1	1	1	3	1	1	1	1	2	2	2	3	1	2	1	2	3.93	0.699	-1.3	0.9	118	31.96	0.767	-1.4	0.6	111	0.515	0.913	47.21	1.074	1.049	9999	1.061	1.111	0.2	2.9	142	5.24	0.36
68	2	64.9726	3	2	2	2	2	2	2	2	1	3	2	1	1	2	2	2	1	1	1	1	2	2	2	1	2.86	0.586	-2.4	-0.9	86	19.81	0.668	-2.2	-1	84	0.571	0.757	9999	9999	9999	9999	9999	9999	9999	9999	9999	5.33	0.436
69	2	75.9644	2	1	2	2	2	2	2	2	1	2	2	1	2	2	2	2	1	2	2	2	2	2	2	1	2.88	0.565	-2.6	-0.4	92	25.38	0.67	-2.2	-0.4	93	0.465	0.802	42.58	0.776	0.645	0.699	0.814	0.89	-2.5	-0.1	99	5.1	0.388
70	2	82.0849	2	2	2	2	2	2	2	2	2	2	2	1	3	2	2	2	2	2	1	2	2	2	2	2	2.63	0.561	-2.6	-0.2	96	24.24	0.693	-2	0.1	102	0.544	0.812	23.38	0.674	9999	0.711	0.734	0.726	-3.7	-0.9	88	9999	9999
71	2	66.1726	2	2	3	2	2	2	2	2	2	2	2	2	2	2	2	2	2	2	2	2	2	2	2	2	3.6	0.778	-0.6	0.9	115	35.48	1.036	0.8	2.1	132	0.749	1.26	68.22	1.046	0.987	1.037	1.027	1.118	0	1.8	124	9999	9999
72	2	65.4767	2	2	2	2	2	2	2	2	2	2	2	1	3	2	2	2	2	1	2	2	2	2	2	1	3.32	0.618	-2.1	-0.5	91	27.78	0.722	-1.8	-0.6	91	0.556	0.85	54.24	0.827	0.747	0.894	0.778	0.861	-2	-0.2	97	9999	9999
73	2	60.2795	1	2	2	2	2	2	2	2	2	2	2	2	2	2	2	2	2	2	1	1	1	2	2	1	3.62	0.856	0.1	1.4	121	29.74	0.962	0.2	1.1	117	0.798	1.088	57.71	1.007	0.903	1.009	1.023	1.074	-0.4	1.1	113	9999	9999
74	2	68.3507	2	2	3	2	2	2	2	2	2	2	2	2	2	3	2	2	2	1	1	2	2	1	2	2	3.71	0.785	-0.6	1.1	119	19.35	0.783	-1.3	0.1	102	0.687	0.827	53.25	0.958	0.793	0.927	1.139	0.932	-0.8	1.2	116	9999	9999
75	2	51.389	2	2	2	2	2	2	2	2	2	2	2	2	2	2	2	2	2	2	1	2	2	2	2	1	3.53	0.639	-1.9	-1.1	84	35.19	0.759	-1.5	-1	86	0.522	0.912	65.4	0.918	0.889	0.985	0.92	0.88	-1.2	-0.4	96	9999	9999
76	2	49.2247	1	2	2	2	2	2	2	2	1	2	2	2	2	2	1	2	2	2	1	2	2	2	1	2	6.24	1.203	3.2	3.9	156	41.68	1.22	2.3	2.7	137	0.809	1.564	77.18	1.122	1.02	1.156	1.17	1.136	0.7	1.4	115	9999	9999
77	2	59.3616	1	1	1	1	1	1	1	1	1	2	1	1	1	1	1	1	2	1	1	2	1	1	1	1	3.46	0.615	-2.1	-0.9	87	28.97	0.746	-1.6	-0.7	90	0.567	0.856	52.17	1.006	0.905	0.933	1.002	1.135	-0.4	1	112	9999	9999
78	2	79.8521	2	2	2	2	2	2	2	2	2	2	2	3	2	2	2	2	2	1	1	2	2	1	2	2	3.26	0.659	-1.7	0.6	111	27.16	0.801	-1.2	0.9	116	0.557	1.001	9999	9999	9999	9999	9999	9999	9999	9999	9999	6.15	0.427
79	2	76.7589	2	2	2	1	2	2	2	2	2	2	2	2	3	2	2	2	2	2	1	2	2	2	2	2	3.25	0.721	-1.2	1	118	30.26	0.87	-0.6	1.3	122	0.622	1.065	9999	9999	9999	9999	9999	9999	9999	9999	9999	9999	9999
80	2	53.6137	2	2	2	2	2	2	2	2	2	2	2	2	2	2	1	2	2	1	1	2	2	1	2	2	4.9	0.868	0.2	1.1	117	33.23	1.069	1	1.6	123	0.823	1.282	56.14	0.997	1.014	0.923	0.957	1.102	-0.5	0.5	106	8.61	0.619
81	2	80.463	2	2	2	2	2	2	2	2	2	2	2	1	2	2	1	2	2	1	1	2	2	2	2	1	3.42	0.6	-2.2	0.1	101	26.73	0.793	-1.2	0.9	115	0.646	0.933	59.13	0.989	0.897	0.999	0.97	1.063	-0.5	2.2	132	9999	9999
82	2	54.3753	2	2	2	2	2	2	2	2	2	2	2	2	2	2	2	2	1	1	2	2	2	2	2	1	3.43	0.685	-1.5	-0.5	93	28.14	0.782	-1.3	-0.7	91	0.544	0.917	49.45	0.841	0.786	0.789	0.915	0.863	-1.9	-0.9	90	9999	9999
83	2	70.8274	2	2	2	2	2	2	2	2	2	2	2	2	2	2	2	2	2	2	2	1	2	2	2	1	3.64	0.667	-1.6	0.2	103	30.18	0.796	-1.2	0.3	106	0.53	0.998	53.04	0.806	0.783	0.838	0.801	0.805	-2.2	0	100	9999	9999
84	2	45.9151	2	1	2	2	2	2	2	2	1	1	3	2	2	2	2	2	1	1	1	2	2	2	2	1	2.29	0.798	-0.5	0	100	41.23	1.073	1.1	1.4	119	0.713	1.296	54.32	0.945	0.932	0.993	0.929	0.923	-0.9	-0.4	95	9999	9999
85	2	64.7068	2	2	2	2	2	2	2	2	2	2	2	2	2	2	2	2	2	2	2	2	2	2	1	2	3.01	0.615	-2.1	-0.6	90	26.78	0.704	-2	-0.7	89	0.515	0.828	47.93	0.79	0.702	0.735	0.766	0.918	-2.3	-0.6	92	9999	9999
86	2	78.5863	2	2	2	2	2	2	2	2	2	2	2	1	1	2	2	2	1	2	2	2	2	2	2	1	3.05	0.667	-1.6	0.6	111	24.99	0.77	-1.4	0.6	110	0.586	0.921	48.54	0.758	0.682	0.633	0.765	0.889	-2.6	0	100	9999	9999
87	2	65.1342	2	1	2	2	2	2	2	2	2	2	2	1	2	2	2	2	2	2	2	1	2	1	2	1	3.81	0.712	-1.2	0.3	105	37.46	0.933	-0.1	1.2	118	0.586	1.169	9999	9999	9999	9999	9999	9999	9999	9999	9999	8.01	0.583
88	2	70.7973	3	3	3	3	3	3	3	3	3	3	2	2	3	3	3	3	2	1	3	3	3	1	1	1	4.39	0.794	-0.5	1.3	123	37.56	0.93	-0.1	1.4	123	0.678	1.067	59.32	0.914	0.851	0.877	0.911	1.001	-1.2	0.9	113	9999	9999
89	2	69.5041	2	2	2	2	2	2	2	2	1	1	3	1	1	2	2	2	2	2	2	2	2	1	2	2	3.24	0.683	-1.5	0.3	104	22.18	0.685	-2.1	-0.6	90	0.548	0.763	53.82	0.88	0.894	0.844	0.918	0.867	-1.5	0.6	107	9999	9999
90	2	48.5315	2	1	2	2	2	1	2	2	2	2	2	2	2	2	2	2	2	2	2	2	2	2	2	2	3.63	0.765	-0.8	-0.1	98	34.48	0.802	-1.1	-0.7	90	0.6	0.902	73.02	1.082	0.903	1.131	1.207	1.072	0.3	1	111	9999	9999
91	2	74.0274	2	2	2	2	2	2	2	2	2	2	2	1	1	2	2	2	2	2	2	2	2	1	2	2	3.14	0.565	-2.6	-0.5	91	27.05	0.683	-2.1	-0.4	93	0.528	0.835	42.93	0.901	9999	0.793	0.888	1	-1.6	0.8	111	9999	9999
92	2	71.6575	2	2	2	2	2	2	2	2	2	2	2	2	2	2	2	2	2	2	2	2	2	1	2	2	3.48	0.746	-0.9	1	117	27.03	0.824	-1	0.6	110	0.612	0.974	44.72	0.864	0.845	0.853	0.856	0.898	-1.7	0.5	107	9999	9999
93	2	66.937	2	2	2	1	2	2	2	2	2	2	2	2	2	2	2	2	2	2	2	1	2	2	2	2	3.37	0.638	-1.9	-0.3	95	28.49	0.818	-1	0.3	105	0.564	1.014	47.6	0.892	0.803	0.953	0.948	0.848	-1.4	0.5	106	9999	9999
94	2	55.2164	2	2	2	1	1	2	2	2	2	2	2	2	2	2	2	2	2	2	2	1	2	2	2	2	3.78	0.75	-0.9	0.2	103	33.81	0.807	-1.1	-0.4	94	0.584	0.938	34.46	0.809	0.795	0.826	0.805	9999	-1.9	-0.9	89	9999	9999
95	2	63.5562	1	2	2	2	2	2	2	2	1	2	2	1	3	2	2	2	1	1	1	2	1	2	2	1	3.5	0.629	-2	-0.5	91	36.25	0.842	-0.8	0.3	105	0.52	1.057	22.75	0.854	0.777	0.926	9999	9999	-1.1	0.4	106	9999	9999
96	2	57.6356	2	2	2	2	2	2	2	2	1	2	2	2	2	2	2	2	2	3	2	2	3	2	1	2	3.3	0.624	-2	-0.9	87	24.6	0.757	-1.5	-0.7	90	0.593	0.936	51.38	0.84	0.715	0.879	0.85	0.89	-1.9	-0.6	92	9999	9999
97	2	70.1123	2	2	3	2	2	2	2	2	2	2	2	2	2	3	1	2	3	2	2	1	2	2	2	2	3.61	0.663	-1.7	0.1	102	27.27	0.856	-0.7	0.8	113	0.642	1.027	50.85	0.933	0.842	0.983	0.929	0.966	-1	1.1	114	9999	9999
98	1	77.0247	2	1	2	2	2	2	2	2	2	2	2	1	2	2	2	2	1	2	2	2	2	1	2	1	4.42	0.851	-0.6	0.8	115	46.88	1.001	-0.2	0.7	112	0.703	1.199	77.01	1.035	0.889	0.965	1.036	1.194	-0.5	0.6	107	9999	9999
99	2	75.1973	2	2	2	2	2	2	2	2	2	2	2	2	2	2	2	2	1	2	2	2	1	1	1	2	2.86	0.62	-2.1	0	100	29.72	0.78	-1.3	0.5	108	0.509	0.959	43.55	0.813	0.794	0.827	0.81	0.817	-2.1	0.3	104	9999	9999
100	2	66.9726	2	2	2	2	2	2	2	2	2	2	2	1	2	2	1	2	1	2	2	2	2	2	2	2	2.6	0.556	-2.6	-1	83	21.55	0.629	-2.6	-1.2	81	0.449	0.723	37.84	0.841	0.738	0.85	0.872	0.88	-1.9	0	100	9999	9999
101	2	67.6055	2	2	2	2	2	2	2	2	2	1	2	1	2	2	2	2	2	2	1	1	2	1	2	1	3.44	0.731	-1.1	0.6	110	29.15	0.899	-0.4	1	116	0.61	1.127	56.62	0.952	0.948	0.944	1.018	0.9	-0.9	1.1	114	9999	9999
102	2	64.9753	2	2	2	2	2	2	2	2	2	2	2	2	2	2	2	2	2	3	2	2	2	2	1	1	3.7	0.754	-0.9	0.6	111	27.54	0.929	-0.1	1.1	117	0.7	1.182	63.66	1.002	0.997	1.047	1.004	0.962	-0.4	1.3	117	9999	9999
103	2	72.9315	2	2	2	2	2	2	2	2	2	2	2	1	2	2	2	2	1	1	2	1	3	2	1	1	3.22	0.65	-1.8	0.2	103	36.47	0.807	-1.1	0.6	109	0.545	0.948	40.63	0.748	0.705	0.753	0.773	0.754	-2.7	-0.4	94	9999	9999
104	2	57.737	2	2	2	2	2	2	2	2	1	2	2	2	2	2	2	2	2	2	2	2	2	2	2	1	3.94	0.79	-0.5	0.6	110	30.84	0.914	-0.2	0.6	109	0.696	1.059	55.43	1.049	1.014	0.98	1.097	1.095	0	1.3	115	9999	9999
105	2	78.4548	2	2	2	2	2	2	2	2	2	2	2	1	1	2	2	2	1	2	1	1	2	1	2	1	2.94	0.553	-2.7	-0.4	92	22.71	0.609	-2.7	-0.8	87	0.494	0.703	40.4	0.738	0.731	0.71	0.79	0.714	-2.8	-0.2	97	9999	9999
106	2	52.0384	2	3	2	2	2	2	2	2	2	2	2	2	2	2	2	2	2	2	2	2	2	2	2	1	3.48	0.773	-0.7	0.2	103	25.68	0.825	-1	-0.4	94	0.628	0.941	47.52	0.891	0.79	0.853	0.973	0.931	-1.4	-0.6	94	9999	9999
107	2	78.1315	2	2	2	2	2	2	2	2	2	2	2	2	2	2	2	2	1	1	1	2	2	2	2	2	3.11	0.675	-1.6	0.6	112	29.8	0.8	-1.2	0.8	114	0.637	0.903	42.66	0.764	0.637	0.758	0.827	0.803	-2.6	0	100	9999	9999
108	2	54.6658	1	1	2	2	2	2	2	2	1	2	2	1	1	2	2	3	1	2	2	1	3	2	2	1	3.39	0.763	-0.8	0.3	104	32.89	0.904	-0.3	0.3	105	0.653	1.049	58.67	0.985	0.922	1.033	0.906	1.057	-0.6	0.5	106	9999	9999
109	2	82.7041	2	2	2	2	2	2	2	2	2	2	2	1	1	2	1	2	1	1	2	2	2	1	2	1	4.11	0.786	-0.6	1.9	135	25.43	0.829	-0.9	1.3	123	0.57	1.025	51.44	1.06	0.904	1.147	1.041	1.109	0.1	2.9	143	9999	9999
110	2	53.4575	2	2	2	2	2	2	2	2	2	2	2	1	1	2	2	1	2	2	3	2	2	2	2	2	5.11	0.949	0.9	1.9	128	39.11	1.023	0.7	1.3	118	0.704	1.246	68.32	1.049	1.057	0.967	0.974	1.172	0	1	111	9999	9999
111	2	74.0356	2	2	2	2	2	2	2	2	2	2	2	2	2	2	2	2	1	2	2	3	3	1	2	2	3.58	0.697	-1.4	0.7	112	30.49	0.914	-0.2	1.5	125	0.64	1.124	68.2	1.005	0.942	0.982	1.053	1.01	-0.4	2	127	9999	9999
112	2	74.2548	2	2	2	2	2	1	2	2	2	2	2	1	3	2	2	2	2	2	2	1	2	2	2	1	2.87	0.566	-2.5	-0.5	91	26.26	0.7	-2	-0.2	96	0.532	0.816	33	0.667	0.618	0.663	0.693	0.701	-3.5	-1.1	85	9999	9999
113	2	77.5753	2	2	2	2	2	2	2	2	2	2	2	2	3	2	2	2	1	2	2	1	2	2	2	2	4.05	0.746	-0.9	1.3	123	36.64	0.835	-0.9	1	118	0.566	0.987	50.25	0.776	0.743	0.819	0.803	0.743	-2.5	0.1	101	9999	9999
114	2	69.8959	2	2	3	2	2	2	2	2	2	2	2	1	3	2	2	2	2	2	2	2	2	1	2	2	2.43	0.486	-3.3	-1.5	75	29.03	0.695	-2	-0.5	92	0.496	0.823	47.43	0.866	0.775	0.854	0.933	0.919	-1.6	0.4	106	9999	9999
115	2	75.337	2	2	2	2	2	2	2	2	1	2	2	3	3	2	2	2	2	2	2	2	2	2	2	3	2.22	0.469	-3.4	-1.3	76	22.39	0.589	-2.9	-1.1	81	0.431	0.702	43.54	0.633	0.628	0.631	0.673	0.606	-3.8	-1.3	81	9999	9999
116	2	52.6932	2	2	2	2	2	2	2	2	2	2	2	2	2	2	2	2	2	2	1	1	2	2	2	1	3.26	0.627	-2	-1.1	84	24.93	0.728	-1.8	-1.2	83	0.535	0.886	36.2	0.704	0.705	0.763	0.654	0.698	-3.1	-2.2	74	9999	9999
117	2	77.474	2	2	2	2	2	2	2	2	2	2	2	1	2	2	2	2	2	2	2	2	2	2	2	1	2.85	0.623	-2	0.2	103	24.84	0.677	-2.2	-0.3	96	0.528	0.763	38.38	0.651	0.637	0.622	0.648	0.688	-3.6	-1.1	85	9999	9999
118	2	79.063	2	2	2	2	2	2	2	2	2	2	2	2	2	2	2	3	2	2	2	1	2	1	2	2	3.33	0.685	-1.5	0.8	115	28.83	0.81	-1.1	0.9	116	0.6	0.971	40.64	1.035	1.011	9999	1.081	0.998	-0.2	2.5	136	5.43	0.438
119	2	63.7397	2	2	2	2	2	2	2	2	2	2	2	2	3	2	1	2	2	2	2	1	3	2	2	3	3.14	0.657	-1.7	-0.3	95	29.16	0.767	-1.4	-0.3	96	0.605	0.868	48.94	0.836	0.859	0.865	0.857	0.771	-1.9	-0.3	96	9999	9999
120	2	47.6164	2	2	2	2	2	2	2	2	2	2	2	2	2	2	2	2	1	3	3	1	2	2	2	1	4.09	0.833	-0.1	0.4	106	33.38	0.97	0.2	0.6	108	0.733	1.136	42.75	1.08	0.965	1.087	1.181	9999	0.6	1.1	113	9999	9999
121	2	76.2767	2	2	3	3	3	2	2	2	2	2	2	1	3	3	2	2	2	3	3	2	3	1	2	3	3.03	0.659	-1.7	0.4	108	28.95	0.845	-0.8	1.1	118	0.611	1.02	53.94	0.958	0.94	0.94	0.991	0.957	-0.8	1.7	123	9999	9999
122	2	73.0767	2	3	2	2	2	2	2	2	1	2	2	3	3	2	2	2	1	3	2	3	2	2	2	1	4.03	0.82	-0.3	1.7	130	37.34	0.997	0.5	2.1	135	0.733	1.158	60.02	1.094	0.984	1.122	1.145	1.135	0.4	2.7	137	9999	9999
123	1	75.3562	2	2	3	2	2	2	2	2	3	3	2	3	2	2	2	2	3	2	2	3	3	2	2	2	5.27	0.93	0	1.3	124	50.56	1.125	0.6	1.4	124	0.912	1.257	79.4	1.177	1.078	1.192	1.213	1.209	0.8	1.8	120	9999	9999
124	2	54.3644	2	2	2	2	2	2	2	2	2	2	2	1	1	2	2	2	2	1	2	2	2	2	1	1	2.93	0.586	-2.4	-1.4	80	27.13	0.784	-1.3	-0.7	91	0.519	0.964	35.04	0.709	0.637	0.687	0.755	0.743	-3.1	-2.1	76	9999	9999
126	2	77.8959	2	2	2	1	2	2	2	2	2	2	2	2	3	2	2	2	2	2	2	1	2	1	2	2	4.85	0.899	0.5	2.7	149	37.5	0.943	0	1.9	134	0.705	1.008	79.91	1.287	1.153	1.271	1.337	1.375	2.2	4.7	168	9999	9999
127	2	83.274	2	1	3	2	2	2	2	2	1	2	2	1	3	2	1	2	1	2	1	2	3	2	2	2	2.4	0.618	-2.1	0.4	107	34.1	0.814	-1	1.2	122	0.616	0.953	59.21	1.017	1.01	1.048	0.993	1.014	-0.3	2.5	138	9999	9999
128	1	82.1589	2	2	2	2	2	2	2	2	2	2	2	2	2	2	2	2	1	2	2	2	2	1	3	2	5.42	0.855	-0.5	1	120	57.18	1.166	0.9	2	135	0.864	1.364	9999	9999	9999	9999	9999	9999	9999	9999	9999	9999	9999
130	2	55.1096	2	3	2	2	2	2	2	2	2	2	2	2	2	2	2	2	2	2	2	2	2	2	2	1	3.89	0.775	-0.7	0.4	106	33.8	0.857	-0.7	0	100	0.645	0.996	62.67	0.967	0.943	0.991	0.967	0.967	-0.7	0.3	104	9999	9999
131	2	64.8027	2	2	3	2	2	2	2	2	2	2	2	3	2	2	2	2	2	1	2	2	3	2	1	2	3.52	0.698	-1.4	0.1	102	30.1	0.856	-0.7	0.5	108	0.632	1.014	42.87	0.838	0.785	0.822	0.848	0.894	-1.9	-0.2	98	9999	9999
132	2	82.7315	2	2	2	2	2	2	2	2	2	2	2	1	1	2	2	2	2	2	2	2	2	1	2	3	2.86	0.55	-2.7	-0.3	95	18.79	0.578	-3	-0.8	86	0.476	0.674	56.86	1.025	1.043	0.999	0.987	1.07	-0.2	2.6	138	9999	9999
134	2	62.5479	2	2	2	2	2	1	2	2	2	2	2	2	2	2	2	2	2	2	2	1	1	2	2	1	3.33	0.61	-2.2	-0.8	88	21.35	0.647	-2.4	-1.3	80	0.477	0.813	45.65	0.81	0.764	0.866	0.843	0.78	-2.2	-0.6	93	9999	9999
135	2	50.6932	2	2	2	2	2	2	2	2	1	1	2	3	2	2	2	2	2	2	2	2	2	1	1	1	3.18	0.711	-1.2	-0.5	93	34.82	0.827	-0.9	-0.5	94	0.602	0.949	47.88	0.803	0.612	0.722	0.917	0.902	-2.2	-1.4	83	9999	9999
136	1	72.863	2	2	2	2	2	2	2	2	2	2	2	2	2	2	2	2	2	2	2	2	2	1	2	2	4.31	0.761	-1.2	0	100	47.52	0.996	-0.2	0.5	108	0.711	1.182	73.72	1.016	0.895	0.903	0.996	1.229	-0.7	0.3	103	9999	9999
137	1	59.4904	2	1	2	2	2	2	2	2	2	2	2	1	1	2	1	2	3	3	3	2	2	2	2	2	4.15	0.769	-1.2	-0.2	96	38.68	0.923	-0.7	-0.3	95	0.677	1.096	58.96	0.944	0.928	0.995	0.911	0.947	-1.3	-0.7	92	9999	9999
138	2	78.463	2	2	2	2	2	2	2	2	2	2	2	1	1	2	2	2	1	2	2	2	3	1	2	2	4.45	0.846	0	2.2	141	33.87	0.89	-0.4	1.5	127	0.699	1.033	63.72	0.942	0.968	0.885	0.906	1.005	-1	1.6	124	9999	9999
139	2	68.6904	2	2	2	2	2	2	2	2	2	2	2	1	1	2	2	2	2	2	2	1	3	2	2	1	2.53	0.533	-2.8	-1.1	81	19.06	0.587	-2.9	-1.5	76	0.439	0.707	46.96	0.757	0.703	0.751	0.737	0.817	-2.6	-0.6	92	9999	9999
140	2	54.1315	2	2	2	2	2	2	2	2	2	2	2	2	2	2	2	2	2	1	2	2	2	2	2	1	3.83	0.64	-1.9	-0.9	87	29.77	0.742	-1.6	-1.1	86	0.488	0.903	34.87	0.687	0.66	0.721	0.675	0.685	-3.3	-2.3	73	9999	9999
141	1	76.7068	1	2	3	2	2	1	3	3	3	3	2	1	1	2	2	2	1	1	1	2	3	1	1	3	4.58	0.768	-1.2	0.2	104	46.74	0.904	-0.9	0	101	0.669	1.045	55.75	0.839	0.892	0.857	0.823	0.797	-2.3	-1.2	86	9999	9999
142	1	73.3288	2	2	2	2	2	2	2	2	2	2	2	2	2	2	2	2	2	2	2	2	2	1	2	2	4.03	0.697	-1.7	-0.4	92	43.5	0.871	-1.1	-0.3	95	0.558	1.048	83.68	1.33	1.335	1.303	1.397	1.297	2.2	3.1	134	11.91	0.616
143	2	89.8219	2	2	3	1	2	2	2	2	2	2	2	1	1	2	2	2	1	2	2	2	2	2	2	2	3.48	0.673	-1.6	0.9	118	33.06	0.731	-1.7	0.6	111	0.578	0.825	79.2	1.126	1.046	1.136	1.152	1.172	0.7	3.6	154	9999	9999
144	1	80.9479	2	2	3	2	2	2	2	2	2	2	2	1	2	2	2	2	2	2	2	2	2	1	2	2	6.05	0.784	-1.1	0.5	109	51.43	0.873	-1.1	0	100	0.586	1.016	64.55	0.943	0.775	0.99	1.05	0.939	-1.3	-0.2	98	9999	9999
145	2	80.189	2	2	2	2	2	2	2	2	2	2	2	2	2	2	2	2	2	2	2	2	2	2	2	2	2.16	0.582	-2.4	-0.1	98	25.4	0.745	-1.6	0.5	108	0.58	0.873	48.11	0.895	0.709	0.978	0.968	0.908	-1.4	1.3	119	9999	9999
146	1	65.3452	2	2	2	2	2	2	2	2	2	2	2	1	2	2	2	2	2	2	2	1	1	2	1	3	2.99	0.695	-1.4	0.1	102	24.24	0.829	-0.9	0.3	105	0.597	1.019	51.74	0.93	0.828	0.921	1.004	0.93	-1.1	0.6	108	9999	9999
147	2	64.5068	2	1	2	2	2	1	2	2	2	2	2	1	1	1	3	1	3	1	3	2	2	2	2	1	2.18	0.6	-2.2	-0.8	88	26.3	0.673	-2.2	-1	85	0.549	0.749	50.5	0.79	0.709	0.79	0.803	0.841	-2.3	-0.6	92	9999	9999
148	2	77.7507	3	2	2	2	2	2	2	2	2	2	2	2	2	2	2	2	3	2	2	1	2	2	2	2	3.36	0.725	-1.1	1.1	120	30.45	0.866	-0.6	1.3	123	0.613	1.064	41.3	0.825	0.83	0.787	0.825	0.856	-2	0.5	108	9999	9999
149	2	61.9726	2	2	2	2	2	2	2	2	2	2	2	1	1	2	2	2	2	2	2	1	2	2	2	1	3.95	0.698	-1.4	0	100	35.1	0.875	-0.6	0.5	107	0.615	1.058	58.58	0.882	0.858	0.945	0.922	0.814	-1.5	0	101	9999	9999
151	2	72.726	2	1	2	2	2	2	2	2	1	3	2	1	1	2	2	2	1	2	1	2	2	2	1	2	3.1	0.588	-2.4	-0.4	93	27.22	0.775	-1.4	0.3	105	0.469	1.038	23.95	0.641	0.693	0.666	0.562	9999	-3.4	-1.2	83	9999	9999
152	2	74.4822	2	2	2	1	1	2	2	2	2	2	2	2	2	2	2	2	1	2	2	2	2	2	1	1	4.39	0.847	0	2	136	29.9	0.957	0.1	1.9	131	0.719	1.17	61.84	1.205	1.067	1.093	1.356	1.252	1.4	3.8	153	9999	9999
153	2	65.5836	2	2	2	2	2	2	2	2	2	2	2	1	2	2	2	2	2	2	2	2	2	2	2	2	2.85	0.567	-2.5	-1	84	25.81	0.738	-1.7	-0.4	93	0.692	0.802	40.6	0.7	0.569	0.622	0.706	0.85	-3.2	-1.4	82	9999	9999
154	2	80.1178	2	2	2	1	2	2	2	2	2	2	2	2	2	2	2	2	1	1	1	1	2	2	1	3	2.96	0.512	-3	-0.7	86	21.03	0.631	-2.5	-0.5	91	0.457	0.801	32.73	0.775	9999	0.753	0.821	0.749	-2.8	0	100	9999	9999
155	1	71.6027	2	2	1	2	2	2	2	2	3	3	2	3	3	3	2	3	2	2	2	2	2	1	2	2	4.13	0.64	-2.1	-0.9	84	44.53	0.85	-1.2	-0.5	92	0.613	1.006	56.13	0.837	0.749	0.836	0.853	0.89	-2.3	-1.4	85	9999	9999
156	2	34.7315	2	2	2	2	2	2	2	2	2	2	2	2	1	2	2	2	2	2	1	2	3	2	2	2	2.99	0.576	-2.5	-2.3	69	25.93	0.727	-1.8	-1.7	78	0.582	0.824	47.17	0.849	0.839	0.872	0.871	0.814	-1.8	-1.8	81	9999	9999
157	2	79.0685	2	2	2	2	2	2	2	2	2	2	2	1	2	3	2	2	1	2	1	2	2	2	1	1	3.42	0.68	-1.5	0.7	114	32.74	0.963	0.2	2.2	138	0.829	1.112	9999	9999	9999	9999	9999	9999	9999	9999	9999	6.67	0.495
158	2	53.4164	2	2	2	2	2	2	2	2	2	2	2	2	2	2	2	2	2	2	2	1	1	2	3	2	4.24	0.867	0.2	1.1	117	42.27	1.121	1.5	2.1	129	0.813	1.405	70.81	1.134	1.08	1.154	1.112	1.179	0.8	1.7	120	9999	9999
159	1	66.8685	2	2	2	2	2	2	2	2	3	3	2	2	2	2	2	2	2	1	2	2	2	1	2	2	5.22	0.85	-0.6	0.5	109	57.24	1.085	0.3	0.9	114	0.835	1.259	49.44	1.017	9999	1.02	1.006	1.024	-0.9	-0.1	99	9999	9999
160	2	68.9151	2	2	2	2	2	2	2	2	2	2	2	1	1	2	2	2	1	1	1	1	2	2	2	1	3.43	0.69	-1.4	0.3	105	26.26	0.657	-2.3	-0.9	86	0.508	0.727	53.52	0.873	0.878	0.923	0.847	0.857	-1.6	0.4	106	9999	9999
161	2	71.2438	1	2	2	2	2	2	2	2	2	2	2	1	1	2	2	2	3	2	2	1	2	2	2	3	3.2	0.576	-2.5	-0.6	90	23.14	0.648	-2.4	-0.8	86	0.507	0.773	28.49	0.609	0.518	0.621	9999	0.672	-3.9	-1.7	76	9999	9999
162	2	74.2329	1	1	2	2	2	2	2	2	2	2	2	1	2	2	2	2	2	2	2	1	2	2	2	2	2.41	0.501	-3.1	-1.1	80	20.95	0.586	-2.9	-1.2	80	0.496	0.655	50.78	1.024	0.854	0.994	1.111	1.114	-0.2	2.1	130	9999	9999
163	2	50.737	2	2	2	2	2	2	2	2	2	2	2	2	2	2	2	2	2	2	2	1	2	2	2	1	3.35	0.659	-1.7	-0.9	86	29.62	0.766	-1.4	-1	87	0.59	0.889	47.1	0.761	0.758	0.808	0.817	0.661	-2.6	-1.8	79	9999	9999
164	2	53.2164	2	2	3	2	1	2	2	2	1	3	2	1	1	2	1	2	1	2	1	2	2	1	2	1	2.43	0.653	-1.8	-0.8	88	29.72	0.789	-1.3	-0.7	91	0.538	0.911	9999	9999	9999	9999	9999	9999	9999	9999	9999	6.93	0.55
166	1	67.7562	2	2	2	2	2	2	2	2	2	2	2	2	2	2	2	2	1	2	2	2	2	2	2	2	4.54	0.734	-1.4	-0.3	94	43.34	0.696	-1.2	-0.6	91	0.696	0.946	52.17	0.834	0.8	0.822	0.9	0.813	-2.3	-1.5	83	9999	9999
167	2	70.1288	2	2	2	2	2	1	2	2	2	2	2	1	2	2	2	2	1	2	2	1	2	2	2	2	2.48	0.529	-2.9	-1.1	81	17.51	0.588	-2.9	-1.4	77	0.424	0.697	35.18	0.64	0.577	0.668	0.658	0.651	-3.7	-1.6	79	9999	9999
168	2	82.0411	2	1	2	2	2	2	2	2	2	2	2	1	1	2	2	2	1	2	2	1	2	1	2	2	3.43	0.659	-1.7	0.7	113	30.52	0.85	-0.8	1.4	125	0.625	1.087	63.04	1.165	1.153	1.064	1.223	1.215	1.1	3.8	157	9999	9999
169	2	79.8959	2	2	2	2	2	2	2	2	1	2	2	1	1	1	2	2	3	2	2	1	1	1	2	1	3.39	0.627	-2	0.3	106	29.41	0.769	-1.4	0.6	111	0.628	0.895	51.79	1.018	0.942	1.04	1.174	0.917	-0.3	2.4	135	5.61	0.421
170	2	74.3068	2	2	2	2	2	2	2	2	2	2	2	1	3	2	2	2	1	2	1	2	2	2	2	1	2.35	0.674	-1.6	0.5	108	29.89	0.841	-0.8	0.9	115	0.612	0.981	43.18	0.799	0.848	0.781	0.761	0.811	-2.3	0.1	101	9999	9999
171	2	83.5726	2	1	2	1	2	2	2	2	1	2	2	1	1	1	1	2	2	1	2	2	2	1	2	2	9999	9999	9999	9999	9999	9999	9999	9999	9999	9999	9999	9999	67.44	1.103	0.972	1.106	1.179	1.158	0.5	3.3	150	5.41	0.44
172	2	59.2192	2	2	2	2	2	2	2	2	2	2	2	1	3	2	2	2	2	2	2	2	2	2	2	2	2.54	0.8	-0.4	0.8	112	26.39	0.87	-0.6	0.3	105	0.598	1.05	35.41	0.781	0.682	0.774	0.788	0.87	-2.4	-1.1	87	9999	9999
173	2	67.4329	2	2	2	2	2	2	2	2	2	2	2	2	2	2	2	2	2	2	3	2	2	2	2	1	3.63	0.702	-1.3	0.3	105	33.08	0.885	-0.5	0.9	114	0.727	1.044	51.79	0.869	0.813	0.885	0.873	0.898	-1.6	0.3	104	9999	9999
174	2	57.5315	2	2	2	2	2	2	2	2	2	2	2	2	2	2	2	2	2	2	1	2	2	2	2	2	2.24	0.662	-1.7	-0.5	92	28.75	0.799	-1.2	-0.4	95	0.577	0.99	56.96	0.949	0.875	0.926	1.08	0.907	-0.9	0.3	104	9999	9999
175	2	77.3014	2	2	2	2	2	2	2	2	2	2	2	1	2	2	1	2	1	2	1	2	2	2	2	1	2.92	0.606	-2.2	0	100	26.96	0.75	-1.6	0.3	106	0.613	0.885	41.68	1.048	9999	9999	0.96	0.851	-0.3	2	127	9999	9999
176	1	82.8685	2	2	3	2	2	2	2	3	3	3	2	3	3	3	3	2	1	2	3	2	3	1	2	2	4.48	0.748	-1.3	0.3	105	45.49	0.944	-0.6	0.6	110	0.665	1.118	56.71	1.18	9999	1.152	1.143	1.236	0.6	1.9	121	9999	9999
177	2	77.0384	2	2	2	1	2	2	2	2	2	2	2	2	2	2	2	2	1	2	3	1	2	1	2	2	3.03	0.545	-2.7	-0.6	90	26.02	0.611	-2.7	-0.8	86	0.507	0.683	50.11	0.883	0.837	0.893	0.899	0.916	-1.5	1	114	9999	9999
178	2	75.2137	2	1	2	1	2	2	2	2	2	2	2	1	1	2	2	2	2	2	2	1	2	2	2	2	2.75	0.563	-2.6	-0.5	91	20.53	0.666	-2.3	-0.5	92	0.49	0.815	50	0.87	0.804	0.815	0.851	0.982	-1.6	0.8	111	9999	9999
179	2	65.3753	2	2	2	2	2	2	2	2	2	2	2	2	3	2	2	2	2	1	2	1	2	2	1	2	4.92	0.871	0.2	1.7	128	29.01	0.877	-0.5	0.7	111	0.791	0.913	52.69	1.044	0.988	1.025	1.101	1.058	0	1.8	123	9999	9999
180	2	75.2411	2	1	2	2	2	2	2	2	2	2	2	2	2	2	2	2	1	2	2	2	2	2	2	2	2.98	0.597	-2.3	-0.2	97	21.23	0.781	-1.3	0.5	108	0.646	0.93	49.97	0.94	0.851	0.917	0.997	0.966	-1	1.4	120	9999	9999
181	2	77.5918	2	2	2	1	2	2	2	2	2	2	2	1	2	2	2	2	1	2	2	3	2	2	2	2	3.86	0.601	-2.2	0	99	26.21	0.641	-2.5	-0.6	90	0.572	0.686	45.8	1.03	9999	1.117	1.077	0.927	-0.4	2.2	130	4.97	0.371
182	2	63.8329	2	2	2	2	2	2	2	2	2	2	2	2	2	2	2	2	2	2	2	2	2	2	2	1	3.19	0.615	-2.1	-0.7	89	18.54	0.615	-2.7	-1.5	77	0.469	0.71	37.42	0.7	0.651	0.662	0.739	0.723	-3.2	-1.5	81	9999	9999
183	2	80.9288	1	1	3	3	3	3	3	3	3	3	3	1	2	2	2	2	1	2	1	1	1	3	1	1	3.31	0.718	-1.2	1.2	122	29.31	0.837	-0.9	1.2	122	0.634	0.96	38.27	0.735	0.775	0.678	0.754	0.718	-2.8	-0.1	98	9999	9999
184	2	77.4959	2	3	3	3	1	2	2	3	3	2	2	3	3	2	3	3	3	3	3	1	3	2	1	3	3.84	0.772	-0.7	1.5	127	32.48	0.878	-0.5	1.4	124	0.651	1.092	46.53	0.963	0.901	0.929	1.029	0.988	-0.8	1.8	125	9999	9999
185	2	70.4932	2	2	2	2	2	2	2	2	2	2	2	2	3	2	3	2	2	3	2	2	2	1	1	2	3.06	0.587	-2.4	-0.5	91	24.33	0.734	-1.7	-0.2	97	0.61	0.868	55.81	0.952	0.722	0.849	1.021	1.079	-0.9	1.3	117	9999	9999
186	1	47.6712	1	3	3	3	2	2	2	2	3	3	2	1	3	2	2	2	2	3	1	2	3	1	2	2	2.89	0.513	-3.1	-2.4	61	29.3	0.646	-2.6	-2.3	65	0.451	0.738	53.08	0.848	0.754	0.91	0.896	0.832	-2.2	-1.9	80	9999	9999
187	1	82.3863	2	2	2	2	2	2	2	2	2	2	2	1	3	2	2	2	2	2	2	2	2	1	2	2	3.4	0.608	-2.4	-0.7	87	27.16	0.694	-2.2	-1	82	0.46	0.849	16.26	1.011	9999	9999	1.011	9999	-0.8	0.4	105	7.49	0.446
188	2	66.6247	2	2	2	2	2	2	2	2	2	2	2	1	2	2	2	2	1	2	1	2	3	2	2	1	3.06	0.573	-2.5	-0.9	85	23.83	0.77	-1.4	-0.1	98	0.554	1.045	39.66	0.777	0.761	0.716	0.875	0.75	-2.5	-0.6	92	9999	9999
189	2	74.9014	2	2	2	2	2	2	2	2	2	2	2	1	1	2	2	2	1	2	2	2	2	2	2	2	2.71	0.539	-2.8	-0.7	87	23.39	0.664	-2.3	-0.5	91	0.555	0.747	40.82	0.779	0.668	0.819	0.833	0.803	-2.4	0	99	9999	9999
190	2	78.1918	2	2	2	2	2	2	2	2	2	2	2	2	2	2	2	2	2	2	2	2	2	2	2	2	2.8	0.58	-2.4	-0.2	96	28.38	0.736	-1.7	0.3	105	0.459	0.907	35.44	0.607	0.588	0.578	0.607	0.647	-4	-1.4	79	9999	9999
191	2	79.0411	2	2	3	1	2	2	2	2	2	2	2	2	2	2	2	2	1	2	2	2	2	1	2	2	2.65	0.712	-1.2	1	119	41.66	0.902	-0.3	1.7	129	0.668	1.044	64.2	1.197	1.103	1.402	1.148	1.099	1.4	4	158	9999	9999
192	2	56.6986	2	2	2	2	2	2	2	2	2	2	2	1	2	2	2	2	2	2	2	1	2	2	2	2	2.94	0.561	-2.6	-1.5	78	14.77	0.514	-3.5	-2.7	61	0.357	0.679	27.93	0.559	0.574	0.58	0.581	0.513	-4.4	-3.3	61	9999	9999
193	2	81.6192	2	2	2	2	2	2	2	2	2	2	2	2	2	2	2	2	1	2	2	2	2	1	2	1	2.96	0.602	-2.2	0.1	103	23.17	0.625	-2.6	-0.5	92	0.486	0.722	44.7	0.735	0.669	0.738	0.736	0.787	-2.8	-0.1	99	9999	9999
194	1	22.7123	2	1	2	2	2	2	2	2	2	2	2	2	2	2	2	2	2	2	2	2	2	2	2	3	5.64	1.006	0.6	0.6	108	44.73	1.06	0.2	0.2	103	0.783	1.256	76.26	0.966	0.931	0.951	0.99	0.981	-1.1	-0.9	90	9999	9999
195	2	68.789	2	1	3	2	2	2	2	2	2	2	2	1	1	3	2	2	1	2	2	2	3	2	2	1	2.74	0.611	-2.1	-0.4	93	21.44	0.697	-2	-0.6	91	0.544	0.791	40.76	0.812	0.752	0.75	0.878	0.864	-2.1	-0.1	99	9999	9999
196	2	59.5068	2	2	2	2	2	2	2	2	2	2	2	1	1	1	2	2	2	2	2	1	3	2	2	1	3.1	0.623	-2	-0.8	88	26.94	0.686	-2.1	-1.2	83	0.517	0.783	41.13	0.696	0.655	0.657	0.727	0.73	-3.2	-1.8	78	9999	9999
197	1	31.9151	2	2	2	2	2	2	2	2	2	2	2	2	2	2	2	2	2	2	2	2	2	2	2	2	4.47	0.827	-0.8	-0.5	92	40.33	1.035	0	0.1	101	0.753	1.27	52.76	1.074	9999	1.105	1.069	1.055	-0.4	-0.4	96	9999	9999
198	2	62.6822	1	2	2	2	2	2	2	2	2	2	2	2	2	2	2	2	2	2	2	2	2	2	2	2	3.47	0.727	-1.1	0.3	105	26.61	0.871	-0.6	0.5	108	0.644	1.03	39.69	0.788	0.736	0.792	0.73	0.863	-2.4	-0.8	90	9999	9999
199	2	75.2658	3	2	1	1	2	1	2	2	2	2	2	1	2	2	2	2	2	2	2	1	2	2	2	2	2.5	0.479	-3.3	-1.2	78	18.69	0.522	-3.4	-1.7	72	0.363	0.595	40.56	0.85	0.783	0.913	0.932	0.787	-1.8	0.6	109	9999	9999
200	2	78.0219	2	1	2	2	2	2	2	2	2	2	2	1	3	1	2	2	2	1	2	2	2	1	2	2	3.02	0.577	-2.4	-0.2	96	24.55	0.705	-1.9	0	100	0.524	0.855	53.57	0.844	0.725	0.816	0.872	0.921	-1.8	0.7	110	9999	9999
201	2	57.0986	2	2	2	2	2	2	2	2	2	2	2	2	2	2	2	2	2	1	3	2	2	2	2	3	4.63	0.861	0.1	1.3	119	32.82	0.985	0.3	1.1	116	0.785	1.167	69.55	1.13	1.074	1.166	1.189	1.092	0.8	2	124	9999	9999
202	2	79.3123	2	2	2	2	2	2	2	2	2	2	2	1	1	2	2	2	2	2	2	2	2	2	2	1	3.2	0.61	-2.2	0.1	102	28.76	0.765	-1.4	0.6	110	0.557	0.904	9999	9999	9999	9999	9999	9999	9999	9999	9999	5.23	0.438
203	2	59.5671	2	1	2	2	3	3	2	2	2	2	2	2	3	2	3	2	2	2	2	3	2	2	1	1	3.39	0.578	-2.4	-1.2	81	29.83	0.624	-2.6	-1.7	75	0.453	0.712	46.13	0.602	0.62	0.646	0.605	0.546	-4	-2.7	67	9999	9999
204	2	64.0356	1	2	2	2	2	1	2	2	3	3	3	1	2	2	3	2	2	2	2	2	2	2	2	1	3.13	0.592	-2.5	-1.5	75	20.99	0.519	-3.4	-2.9	54	0.388	0.678	45.28	0.696	0.608	0.628	0.856	0.683	-3.6	-2.9	69	9999	9999
205	1	64.1589	2	2	2	1	2	2	2	2	3	3	1	2	2	1	1	1	2	1	2	1	2	2	2	2	4.09	0.679	-1.8	-0.8	86	41.94	0.711	-2.1	-1.6	74	0.564	0.783	68.82	0.806	0.756	0.816	0.816	0.828	-2.6	-1.9	80	9999	9999
206	2	62.1973	2	2	2	2	2	2	2	2	2	2	2	2	2	2	2	2	2	2	2	2	2	2	2	1	3.72	0.67	-1.6	-0.2	96	33.56	0.888	-0.4	0.6	109	0.591	1.098	46.24	0.813	0.75	0.751	0.77	0.925	-2.1	-0.6	93	9999	9999
207	2	56.7863	2	2	3	2	2	2	2	2	2	2	2	2	3	2	2	2	2	1	2	2	2	3	2	1	9999	9999	9999	9999	9999	9999	9999	9999	9999	9999	9999	9999	20.52	0.755	9999	0.809	9999	0.716	-2.9	-1.7	80	9999	9999
208	2	68.789	2	2	2	2	2	2	2	2	2	2	2	1	2	2	2	2	2	2	2	2	2	1	2	2	3.24	0.579	-2.4	-0.7	88	25.01	0.614	-2.7	-1.3	80	0.43	0.738	37.03	0.626	0.66	0.592	0.566	0.685	-3.8	-1.8	76	9999	9999
209	2	88.2301	2	1	2	2	2	2	2	2	2	2	2	1	3	2	2	2	1	2	3	1	2	2	2	3	2.77	0.545	-2.7	9999	9999	25.54	0.61	-2.7	9999	9999	0.453	0.721	30.5	0.686	0.694	0.654	0.629	0.746	-3.3	9999	9999	9999	9999
210	2	51.2137	2	2	2	2	2	2	2	2	2	2	2	2	2	2	1	2	2	2	2	2	1	2	1	1	4.65	0.952	0.9	1.7	125	39.07	1.037	0.8	1.3	118	0.701	1.225	63.89	1.001	0.947	1.072	1.027	0.968	-0.4	0.4	105	9999	9999
211	2	63.2712	2	1	2	2	2	2	2	2	2	2	2	1	2	2	2	2	2	2	2	1	2	2	2	2	3.16	0.651	-1.8	-0.4	94	32.62	0.875	-0.5	0.6	109	0.626	1.069	55.24	0.892	0.897	0.858	0.934	0.878	-1.4	0.2	103	9999	9999
212	2	61.9781	2	2	2	2	2	2	2	2	2	2	2	1	3	3	2	2	2	2	2	2	2	2	2	2	3.53	0.692	-1.4	0	99	28.85	0.781	-1.3	-0.3	96	0.629	0.891	25.73	0.877	0.873	0.882	9999	9999	-0.9	0.4	106	7.1	0.521
213	2	61.0521	2	2	2	2	2	2	2	2	2	2	2	1	3	2	2	2	2	2	2	2	2	2	3	2	2.22	0.51	-3.1	-1.7	73	21.62	0.606	-2.8	-1.8	74	0.418	0.731	30.49	0.582	0.522	0.543	0.621	0.626	-4.2	-2.7	66	9999	9999
214	2	70.5616	2	2	2	2	2	2	2	2	2	2	2	1	1	3	2	2	1	2	2	1	3	2	2	1	2.84	0.632	-2	-0.1	98	26.05	0.784	-1.3	0.2	104	0.643	0.89	26.76	0.5	0.505	0.506	0.537	0.595	-5	-3	60	9999	9999
215	2	76.0767	2	2	2	1	2	2	2	2	1	1	2	2	2	2	2	2	1	2	2	2	1	2	1	1	2.62	0.577	-2.4	-0.3	94	22.89	0.723	-1.8	0	101	0.552	0.838	41.92	0.763	0.632	0.666	0.748	0.92	-2.6	-0.1	98	9999	9999
216	2	72.3014	2	1	2	2	2	2	2	2	2	3	3	1	2	2	2	2	2	2	1	2	2	2	2	1	3.84	0.713	-1.2	0.7	112	34.95	0.809	-1.1	0.5	109	0.63	0.924	61.1	0.93	0.794	1.09	0.912	0.931	-1.1	1.2	116	9999	9999
217	1	77.9945	2	3	2	2	2	2	2	2	2	2	2	2	3	2	2	2	1	2	2	1	2	2	2	2	4.51	0.8	-1	0.5	109	50.66	1.083	0.3	1.3	122	0.838	1.258	70.35	1.078	1.084	1.118	1.048	1.066	-0.1	1	111	9999	9999
218	2	68.1699	2	2	2	2	2	2	2	2	1	2	2	2	2	2	2	2	1	2	2	1	2	2	1	2	3.52	0.653	-1.8	-0.1	99	27.03	0.715	-1.9	-0.5	93	0.571	0.817	62.81	0.943	0.818	0.874	0.931	1.082	-0.9	1	114	9999	9999
219	2	52.1644	2	2	3	2	2	2	2	2	1	3	2	2	2	2	2	2	2	3	2	1	1	3	2	2	2.67	0.722	-1.1	-0.3	96	34.03	0.907	-0.3	0.3	104	0.708	1.043	62.23	1.019	1.007	1.042	1.018	1.013	-0.3	0.6	107	9999	9999
220	2	47.3562	2	3	2	3	2	2	2	2	1	3	2	1	3	2	2	1	2	1	1	2	2	1	1	1	2.31	0.568	-2.5	-2	72	20.54	0.636	-2.5	-2.1	71	0.566	0.627	37.29	0.637	0.636	0.66	0.618	0.576	-3.7	-3.2	65	9999	9999
221	2	60.7425	2	2	2	2	2	2	2	2	2	2	2	3	3	2	2	2	2	2	2	2	2	2	2	2	2.15	0.681	-1.5	-0.2	97	28.37	0.835	-0.9	0.1	102	0.573	0.955	32.04	0.685	0.656	0.607	0.723	0.739	-3.3	-1.8	77	9999	9999
222	2	51.3781	2	2	2	2	2	2	2	2	2	2	2	2	2	2	2	2	2	2	2	2	2	2	2	2	3.93	0.708	-1.3	-0.4	93	32.33	0.839	-0.8	-0.3	95	0.613	1.034	44.52	0.777	0.836	0.801	0.776	0.715	-2.5	-1.6	81	9999	9999
223	2	40.1562	2	2	2	2	2	2	2	2	1	1	2	2	2	2	2	2	2	2	2	2	2	2	2	2	3.18	0.648	-1.8	-1.5	79	24.83	0.71	-1.9	-1.7	77	0.516	0.836	55.28	0.75	0.678	0.733	0.784	0.778	-2.7	-2.5	73	9999	9999
224	2	42.5753	2	2	2	2	2	2	2	2	2	2	2	1	1	2	2	2	2	2	2	1	2	2	2	1	2.12	0.645	-1.8	-1.5	80	25.07	0.738	-1.7	-1.4	81	0.489	0.887	38.57	0.765	0.71	0.75	0.785	0.802	-2.6	-2.2	76	9999	9999
225	2	43.7151	1	2	3	2	1	2	2	2	2	2	2	2	2	3	1	2	2	1	2	3	3	2	2	3	4.48	0.836	-0.1	0.3	104	45.93	1.065	1	1.3	117	0.759	1.249	63.33	0.985	0.91	0.925	0.897	1.116	-0.6	-0.2	98	9999	9999
226	2	77.8438	2	1	2	2	2	2	2	2	2	2	2	1	2	2	2	2	1	1	2	1	2	1	2	1	2.12	0.616	-2.1	0.1	102	25.24	0.818	-1	0.9	116	0.657	0.915	42.94	1.024	9999	0.9	1.071	1.009	-0.5	2.1	130	9999	9999
227	2	79.4356	2	2	2	2	2	3	2	2	1	1	2	1	2	2	1	2	1	1	1	2	3	1	2	3	2.79	0.544	-2.7	-0.5	91	19.74	0.605	-2.8	-0.7	87	0.424	0.755	24.28	0.719	9999	0.69	0.731	0.738	-3.3	-0.5	92	9999	9999
228	2	69.5315	1	2	2	2	2	2	2	2	2	2	2	2	2	2	2	2	2	1	2	1	1	2	2	2	2.55	0.86	0.1	1.9	132	42.86	1.091	1.2	2.7	143	0.724	1.291	9999	9999	9999	9999	9999	9999	9999	9999	9999	9999	9999
229	2	79.2055	2	2	3	2	2	2	2	2	2	2	2	1	3	2	2	2	2	2	2	2	3	2	2	2	1.86	0.541	-2.8	-0.5	91	28.61	0.737	-1.7	0.3	106	0.545	0.894	71.3	1.011	0.91	1.021	1.009	1.08	-0.3	2.3	134	9999	9999
230	1	81.1726	2	2	2	2	2	2	2	2	3	3	2	2	2	2	2	2	2	2	2	2	2	2	2	2	4.55	0.878	-0.4	1.2	122	48.87	1.02	-0.1	1	118	0.746	1.177	75.65	0.948	0.919	0.908	0.921	1.03	-1.3	-0.1	99	9999	9999
231	2	65.6822	2	2	2	2	2	2	2	2	2	2	2	2	2	2	2	2	2	2	2	1	2	2	2	2	3.18	0.609	-2.2	-0.6	90	33.21	0.826	-1	0.3	105	0.575	0.973	40.06	0.624	0.623	0.551	0.617	0.685	-3.8	-2	74	9999	9999
232	2	60.6932	2	2	2	2	2	2	2	2	2	2	2	2	2	2	2	2	2	1	2	2	2	1	2	2	3.53	0.886	0.3	1.6	126	32.06	1.03	0.7	1.7	125	0.801	1.188	54.66	0.979	0.948	1	1.011	0.956	-0.6	0.8	110	9999	9999
233	2	73.2712	2	2	2	2	2	2	2	2	2	2	2	2	2	2	2	2	2	2	1	2	2	2	2	2	2.78	0.597	-2.3	-0.3	95	25.19	0.665	-2.3	-0.6	90	0.555	0.754	48.61	0.815	0.666	0.791	0.828	0.955	-2.1	0.2	103	9999	9999
234	2	32.8822	2	2	2	2	2	2	2	2	1	2	2	2	2	2	2	2	2	2	2	2	1	2	2	2	5.42	1.114	2.4	2.5	133	39.18	1.109	1.4	1.4	119	1.114	0.841	71.7	1.197	1.145	1.169	1.242	1.224	1.4	1.4	115	9999	9999
235	2	77.3534	2	2	2	2	2	2	2	2	2	2	2	1	2	2	2	2	1	2	2	1	2	2	2	2	2.63	0.567	-2.5	-0.4	94	27.16	0.7	-2	-0.1	99	0.66	0.741	51.86	0.873	0.789	0.852	0.936	0.898	-1.6	0.9	114	9999	9999
236	2	57.4438	2	2	2	2	2	2	2	2	1	1	2	1	1	2	2	2	2	3	2	2	2	2	1	1	3.61	0.816	-0.3	0.9	113	29.18	0.914	-0.2	0.6	108	0.714	1.043	39.62	0.733	0.651	0.801	0.748	0.726	-2.9	-1.6	80	9999	9999
237	2	67.0767	2	1	3	2	2	2	2	2	2	2	2	1	1	3	2	2	2	3	1	2	2	2	2	2	3.64	0.686	-1.5	0.2	103	28.98	0.718	-1.8	-0.5	92	0.574	0.793	39.86	0.747	0.681	0.665	0.797	0.819	-2.7	-0.8	89	9999	9999
238	2	68.3205	2	2	2	2	2	2	2	2	2	2	2	1	2	2	2	2	1	2	2	2	2	2	2	2	0.78	0.466	-3.5	-1.8	70	21.75	0.685	-2.1	-0.7	89	0.582	0.753	32.2	0.663	0.608	0.64	0.667	0.73	-3.5	-1.5	80	9999	9999
239	2	61.3973	2	3	2	2	2	2	2	2	1	2	2	2	2	2	2	2	2	2	2	3	3	1	2	2	4.41	0.875	0.2	1.6	125	38.27	1.042	0.8	1.8	127	0.864	1.177	68.78	1.105	1.018	1.075	1.092	1.202	0.5	2	125	9999	9999
240	2	40.5123	1	2	2	2	2	1	2	2	2	2	2	2	2	2	2	2	2	2	2	1	2	3	2	2	3.58	0.873	0.2	0.5	107	34.14	0.878	-0.5	-0.3	95	0.649	1.003	66.54	1.048	0.916	1.1	1.099	1.075	0	0.2	103	9999	9999
241	2	78.3562	1	1	3	2	2	2	2	2	3	3	2	1	3	3	3	2	1	3	2	2	3	1	3	3	3.65	0.662	-1.7	0.5	110	39.62	0.912	-0.2	1.7	130	0.728	1.04	60.81	1.046	0.833	1.09	1.175	1.104	0	2.6	137	7.57	0.5
242	2	81.5534	2	2	3	2	2	2	2	2	2	2	2	1	3	2	2	2	3	2	2	1	1	2	2	3	3.34	0.643	-1.9	0.5	110	33.35	0.776	-1.4	0.8	114	0.583	0.888	45.01	0.759	0.688	0.716	0.8	0.816	-2.6	0.1	102	9999	9999
243	2	74.2849	2	2	2	2	2	2	2	2	2	2	2	2	2	2	2	2	2	2	2	2	2	2	1	2	3.51	0.568	-2.5	-0.5	91	24.55	0.683	-2.1	-0.4	94	0.482	0.819	45.44	0.797	0.686	0.69	0.739	1.006	-2.3	0.1	101	9999	9999
244	2	75.3342	2	2	2	2	2	2	2	2	2	2	2	2	2	2	2	2	2	3	2	2	1	2	2	2	1.44	0.591	-2.3	-0.2	96	22.32	0.729	-1.7	0.1	101	0.555	0.855	33.66	0.704	0.684	0.691	0.687	0.741	-3.1	-0.7	90	9999	9999
245	2	65.3151	2	2	2	2	2	2	2	2	2	2	2	1	1	3	2	3	1	2	2	2	2	2	1	1	4.32	0.771	-0.7	0.8	113	30.29	0.844	-0.8	0.4	107	0.697	0.959	57.61	1.038	0.921	1.172	1.011	1.056	-0.1	1.7	122	9999	9999
246	2	56.9123	2	2	2	2	2	2	2	2	1	2	2	2	2	2	2	2	2	2	1	2	1	2	2	1	3.37	0.659	-1.7	-0.6	91	28.35	0.783	-1.3	-0.5	92	0.567	0.957	59.11	0.961	0.793	0.811	1.038	1.154	-0.8	0.4	105	9999	9999
247	2	40.2356	2	2	2	2	2	2	2	2	1	1	2	2	2	2	2	2	2	2	2	2	1	2	1	2	3.83	0.758	-0.8	-0.5	93	32.38	0.917	-0.2	0	99	0.707	1.095	73.36	1.096	1.092	1.063	1.057	1.171	0.4	0.7	107	9999	9999
248	2	73.5452	2	2	2	2	2	2	2	2	2	2	2	2	2	2	2	2	2	2	2	2	2	1	2	1	3.57	0.653	-1.8	0.2	104	29.57	0.706	-1.9	-0.2	96	0.543	0.791	50.75	0.805	0.821	0.771	0.812	0.816	-2.2	0.1	102	9999	9999
249	2	71.2274	2	2	2	2	2	2	2	2	2	2	2	2	2	2	2	2	2	2	1	1	2	2	2	3	3.62	0.792	-0.5	1.3	123	23.47	0.822	-1	0.6	110	0.613	0.957	37.27	0.871	0.857	9999	0.863	0.887	-1.7	0.5	107	9999	9999
250	2	66.0356	2	3	2	2	2	1	2	2	2	2	2	3	2	2	2	2	1	1	2	3	2	2	2	2	2.77	0.56	-2.6	-1	83	18.76	0.62	-2.6	-1.4	79	0.421	0.762	26.55	0.564	0.507	0.538	0.609	0.594	-4.4	-2.6	67	9999	9999
251	2	55.7315	1	2	2	2	2	2	2	2	2	2	2	2	2	2	1	2	1	1	2	2	1	2	1	1	4.05	0.792	-0.5	0.6	109	25.47	0.888	-0.4	0.3	104	0.668	1.077	59.71	1.044	1.03	1.07	1.11	0.985	0	1.1	113	9999	9999
252	1	68.3671	2	2	3	2	2	2	2	2	2	2	1	2	3	2	3	2	2	2	1	2	3	1	1	2	4.51	0.704	-1.7	-0.5	91	37.71	0.722	-2.1	-1.5	77	0.588	0.783	51.83	0.939	9999	0.908	0.986	0.918	-1.6	-0.7	92	9999	9999
253	2	75.463	2	2	2	2	2	2	2	2	1	3	3	1	3	3	2	2	2	2	2	2	3	2	1	2	2.87	0.528	-2.9	-0.8	86	22.09	0.611	-2.7	-0.9	85	0.501	0.692	26.79	0.609	0.585	0.638	9999	0.607	-3.9	-1.5	79	9999	9999
254	2	79.6932	2	2	2	2	2	2	2	2	2	2	2	2	2	2	2	2	3	2	2	1	2	2	2	3	2.73	0.592	-2.3	0	99	27.16	0.801	-1.2	0.9	115	0.62	0.945	32.1	0.786	9999	0.747	0.758	0.847	-2.7	0.1	101	9999	9999
255	1	74.0082	2	2	2	2	2	2	2	2	3	3	3	2	3	2	2	2	1	1	2	2	2	3	1	2	4.86	0.855	-0.6	0.7	114	43.83	0.875	-1	-0.3	96	0.704	0.965	75.28	1.069	1.044	1.03	1.136	1.063	-0.2	0.8	109	9999	9999
256	2	74.3534	2	1	2	2	2	2	2	2	2	2	2	2	2	2	2	2	2	3	2	2	1	2	2	2	4.37	0.842	-0.1	2	135	46.07	1.086	1.2	2.9	149	0.757	1.219	78.14	1.307	1.132	1.23	1.43	1.346	2.4	4.7	166	9999	9999
257	2	49.5562	2	2	2	2	2	2	2	2	2	1	2	2	2	2	2	2	2	2	2	3	2	2	1	2	3.92	0.884	0.3	1	115	34.38	1.012	0.6	1	114	0.735	1.168	45.91	0.922	0.881	0.91	0.949	0.936	-1.1	-0.4	95	9999	9999
258	2	31.4274	2	2	2	2	2	2	2	2	2	2	2	2	2	2	2	2	2	2	2	2	2	2	2	2	4.55	0.886	0.3	0.4	106	36.69	1.062	1	1	113	0.776	1.293	65.52	1.166	1.092	1.255	1.166	1.156	1.1	1.1	112	9999	9999
259	1	57.3288	2	2	2	2	2	2	2	2	3	3	2	1	1	2	2	2	2	2	1	1	3	2	3	1	3.73	0.67	-1.9	-1	83	31.63	0.742	-1.9	-1.5	76	0.588	0.836	51.67	0.697	0.863	0.773	0.649	0.549	-3.6	-3	68	9999	9999
260	2	64.5863	2	2	2	2	2	2	2	2	1	1	2	2	2	2	2	2	1	1	1	2	1	2	2	1	3.19	0.641	-1.9	-0.4	94	26.87	0.766	-1.4	-0.2	96	0.551	0.919	51.24	0.875	0.849	0.799	0.938	0.89	-1.6	0.2	102	9999	9999
261	2	54.1808	2	2	2	2	2	1	2	2	2	2	2	2	2	2	2	2	2	2	3	1	1	3	1	2	3.81	0.763	-0.8	0.2	103	28.22	0.918	-0.2	0.4	106	0.685	1.129	54.07	0.927	0.878	0.961	0.959	0.909	-1.1	-0.1	99	9999	9999
262	2	72.8192	2	3	2	3	3	2	2	2	2	2	2	1	1	3	2	2	2	1	2	1	3	2	1	1	3.29	0.626	-2	-0.1	99	26.48	0.743	-1.6	0	100	0.599	0.846	44.14	0.807	0.711	0.839	0.823	0.847	-2.2	0.1	101	9999	9999
263	2	58.2795	2	2	2	2	2	2	2	2	2	2	2	2	2	2	3	2	2	2	2	2	2	2	1	2	4.13	0.789	-0.5	0.7	110	35.75	0.881	-0.5	0.3	105	0.649	1.023	61.54	0.977	0.913	0.924	0.973	1.088	-0.6	0.7	108	9999	9999
264	2	54.5726	2	2	2	2	2	2	2	2	2	2	2	2	2	2	2	2	2	2	1	1	2	2	2	1	3.33	0.66	-1.7	-0.7	90	25.3	0.757	-1.5	-0.9	88	0.614	0.86	52.37	0.868	0.763	0.832	0.873	0.981	-1.6	-0.6	93	9999	9999
265	2	51.6795	2	2	2	2	2	2	2	2	2	2	2	2	2	2	2	2	1	1	1	1	2	2	1	2	3.04	0.71	-1.3	-0.4	94	31.24	0.744	-1.6	-1.1	85	0.527	0.826	86.48	1.072	1.005	1.06	1.034	1.18	0.2	1.1	112	9999	9999
266	2	43.8849	2	2	2	3	2	2	2	2	2	2	2	2	2	2	2	2	2	2	2	2	2	2	2	2	3.81	0.768	-0.7	-0.3	95	27.98	0.8	-1.2	-0.9	88	0.577	0.936	51	0.84	0.789	0.821	0.875	0.866	-1.9	-1.5	84	9999	9999
267	2	85.4384	2	2	2	2	2	2	2	2	2	2	2	1	1	2	2	2	1	2	2	2	2	2	2	2	2.96	0.605	-2.2	0.3	106	27.35	0.742	-1.6	0.7	113	0.557	0.875	37.05	0.812	0.806	0.817	0.861	0.78	-2.1	0.7	111	9999	9999
268	2	74.5397	2	2	2	2	2	2	2	2	2	2	2	2	2	2	2	2	2	2	2	2	2	2	2	2	4.85	0.954	0.9	3	154	40.94	1.052	0.9	2.7	144	0.812	1.232	55.78	1.028	0.976	1.035	9999	1.057	-0.1	2.3	133	9999	9999
269	2	77.2438	2	2	2	2	2	2	2	2	2	2	2	2	2	2	2	2	2	1	2	2	2	1	1	2	3.53	0.698	-1.4	0.8	115	24.58	0.778	-1.3	0.6	110	0.514	0.93	45.94	0.863	0.783	0.802	0.963	0.872	-1.7	0.8	112	9999	9999
270	2	55.1534	2	2	2	2	2	2	2	2	1	3	2	2	2	2	2	2	2	3	2	1	2	1	1	2	3.43	0.712	-1.2	-0.2	97	36.85	0.858	-0.7	0	100	0.633	1.01	72.27	1.054	0.928	1.003	1.081	1.172	0.1	1.1	114	9999	9999
271	2	79.0192	2	3	3	2	2	2	2	2	2	2	2	1	1	2	2	2	1	2	2	1	2	2	1	1	2.6	0.596	-2.3	0	99	26.12	0.739	-1.7	0.3	106	0.608	0.839	57.86	0.862	0.776	0.76	0.874	0.984	-1.7	0.9	114	9999	9999
272	2	54.7699	2	1	2	2	2	2	2	2	2	2	2	2	2	2	1	2	2	2	2	2	2	2	2	2	4.32	0.789	-0.5	0.5	107	33.7	0.937	0	0.6	109	0.591	1.194	60.46	1.034	0.941	1.04	1.084	1.066	-0.1	0.9	111	9999	9999
273	2	79.326	2	2	2	2	2	2	2	2	2	2	1	3	3	3	2	2	1	2	2	1	2	1	2	2	2.51	0.581	-2.4	-0.1	97	20.51	0.662	-2.3	-0.3	95	0.526	0.782	65.56	1.068	0.943	1.196	1.165	0.978	0.2	2.8	141	9999	9999
275	2	56.011	2	1	2	2	2	2	2	2	2	2	2	1	1	2	2	2	2	2	2	1	2	2	2	1	2.49	0.607	-2.2	-1.1	84	27.15	0.833	-0.9	-0.2	98	0.633	1.008	45.85	0.895	0.796	0.904	0.923	0.938	-1.4	-0.2	97	9999	9999
276	2	85.6877	2	2	2	2	2	2	2	2	2	2	2	2	2	2	2	2	1	2	2	2	2	2	2	2	2.55	0.506	-3.1	-0.6	89	16.55	0.558	-3.1	-0.8	85	0.432	0.649	49.09	0.962	0.925	0.991	1.018	0.912	-0.8	2.1	132	9999	9999
277	2	85.1726	2	2	2	2	2	2	2	2	2	2	2	1	1	2	2	2	1	2	2	2	2	2	2	2	2.1	0.344	-4.5	-2	60	17.33	0.411	-4.3	-2	63	0.301	0.486	18.95	0.664	9999	9999	0.737	0.61	-4	-1	86	9999	9999
278	1	76.589	2	2	2	2	2	2	2	2	3	3	2	1	2	2	2	1	1	2	2	1	1	1	2	2	5.28	0.725	-1.5	-0.1	98	38.79	0.769	-1.8	-0.9	85	0.517	0.919	51.49	0.752	0.657	0.765	0.788	0.778	-3.1	-2	77	9999	9999
279	2	78.1781	2	1	2	2	2	2	2	2	2	2	2	2	2	2	2	2	2	2	2	2	2	2	2	2	2.52	0.698	-1.4	0.9	116	26.96	0.738	-1.7	0.3	105	0.556	0.857	53.32	0.887	0.813	0.901	0.943	0.885	-1.5	1.1	116	9999	9999
280	2	78.2329	2	1	3	2	2	2	2	2	2	3	2	2	3	2	2	2	3	2	2	2	3	2	2	2	3.23	0.672	-1.6	0.6	112	30.89	0.806	-1.1	0.8	115	0.616	0.922	49.56	0.819	0.781	0.767	0.843	0.876	-2.1	0.5	107	9999	9999
281	2	74.8575	2	2	2	2	2	2	2	2	2	2	2	3	3	2	2	2	2	2	2	1	2	1	2	2	3.85	0.751	-0.9	1.2	121	28.55	0.869	-0.6	1.2	120	0.64	1.067	51.53	0.93	0.849	0.899	0.946	1.002	-1.1	1.3	119	9999	9999
282	2	73.8438	2	2	2	2	2	2	2	2	2	2	2	2	2	2	2	2	1	2	2	2	1	2	1	2	4.04	0.854	0	2.1	136	34.19	0.992	0.4	2.1	135	0.748	1.169	61	1.13	0.896	1.029	1.266	1.312	0.8	3.1	143	9999	9999
283	2	52.0192	2	2	2	2	2	2	2	2	2	2	2	1	2	2	2	2	2	2	2	2	1	2	2	1	3.24	0.625	-2	-1.2	83	23.06	0.763	-1.5	-0.9	87	0.576	0.949	53.37	0.879	0.827	0.876	0.863	0.913	-1.5	-0.7	92	9999	9999
284	2	77.3315	2	2	2	2	2	2	2	2	2	2	2	2	2	2	2	2	2	2	2	1	2	2	2	1	3.81	0.805	-0.4	1.8	133	35.68	1.066	1	2.9	150	0.785	1.312	61.31	1.004	0.775	0.861	1.156	1.162	-0.4	2.1	131	9999	9999
285	2	82.063	2	2	3	2	2	2	2	3	2	2	2	1	1	2	2	2	1	2	2	2	2	2	2	2	3.57	0.665	-1.7	0.7	114	24.7	0.739	-1.7	0.5	109	0.536	0.881	33.1	0.627	0.632	0.611	0.667	0.598	-3.8	-1.1	84	9999	9999
286	2	76.5041	2	2	2	2	2	2	2	2	2	2	2	1	2	2	2	2	2	3	2	2	2	1	2	2	2.42	0.491	-3.2	-1.1	80	24.35	0.582	-3	-1.1	81	0.364	0.704	35.54	0.629	0.53	0.602	0.632	0.704	-3.8	-1.3	81	9999	9999
287	2	54.5014	2	1	2	2	2	2	2	2	2	2	2	2	2	2	2	2	2	1	2	1	1	2	2	1	2.54	0.66	-1.7	-0.7	90	33.2	0.872	-0.6	0.1	101	0.765	0.934	59.72	0.98	0.932	1.001	1	0.982	-0.6	0.4	105	9999	9999
288	1	73.1096	2	2	2	2	2	2	2	2	2	2	2	2	2	2	2	2	1	2	2	2	2	2	2	2	4.04	0.935	0	1.3	124	55.26	1.139	0.7	1.5	124	0.848	1.299	61.47	1.159	9999	1.087	1.121	1.243	0.4	1.4	115	9999	9999
289	2	74.6384	1	2	2	2	2	2	2	2	2	2	2	1	1	2	2	2	1	2	2	1	1	1	2	2	2.63	0.607	-2.2	-0.1	98	26.67	0.779	-1.3	0.4	107	0.569	0.927	37.92	0.805	0.836	0.797	0.771	0.808	-2.2	0.2	102	9999	9999
290	2	73.8027	2	2	2	2	2	2	2	2	2	2	2	2	2	1	2	2	2	2	1	2	2	1	2	2	3.42	0.644	-1.8	0.2	103	26.98	0.78	-1.3	0.4	106	0.601	0.917	55.07	1.038	1.062	1.026	1.037	1.03	-0.1	2.2	131	9999	9999
291	2	67.6274	2	2	2	1	1	2	2	2	2	2	2	1	2	2	1	2	1	1	1	2	1	1	2	1	2.64	0.532	-2.9	-1.2	80	21.76	0.699	-2	-0.6	90	0.486	0.875	33.89	0.892	0.891	9999	0.918	0.864	-1.5	0.4	105	6.26	0.48
292	2	40.7562	2	2	2	2	2	2	2	2	1	1	2	2	2	2	2	2	2	2	2	2	1	2	2	1	4.16	0.877	0.3	0.6	108	31.33	0.981	0.3	0.5	107	0.738	1.163	51.68	0.848	0.816	0.857	0.88	0.834	-1.8	-1.6	83	9999	9999
293	2	44.3808	1	2	2	2	1	2	2	2	1	3	2	2	2	2	2	2	2	3	2	1	1	3	1	2	3.71	0.805	-0.4	0	100	31.17	0.954	0.1	0.4	105	0.711	1.1335	74.02	1.142	1.037	1.089	1.193	1.228	0.9	1.3	114	9999	9999
294	2	79.2712	2	1	2	2	2	2	2	2	2	2	2	2	2	2	2	2	1	2	2	2	2	2	2	1	3.37	0.706	-1.3	1	118	27.72	0.784	-1.3	0.7	113	0.585	0.937	50.9	0.84	0.743	0.79	0.863	0.941	-1.9	0.8	111	9999	9999
295	2	69.1205	2	2	2	2	2	2	2	2	2	2	2	1	1	2	2	2	2	2	1	2	2	2	1	1	4.02	0.809	-0.4	1.4	123	29.5	0.841	-0.8	0.6	110	0.575	0.994	39.49	0.761	0.787	0.784	0.74	0.739	-2.6	-0.6	93	9999	9999
296	2	79.263	2	2	3	2	2	2	2	2	2	2	2	2	2	2	2	2	1	2	2	1	2	2	2	2	3.05	0.675	-1.6	0.7	113	33.79	0.837	-0.9	1.2	120	0.631	0.974	50.36	0.915	1.028	0.849	0.971	0.821	-1.2	1.4	121	9999	9999
297	1	74.389	2	2	2	1	2	2	2	2	2	2	2	3	2	2	1	3	2	2	2	2	2	1	2	2	2.16	0.6	-2.4	-1.1	80	35.57	0.761	-1.8	-1	83	0.656	0.839	56.23	1.12	0.982	1.191	1.183	9999	0.5	1.4	117	9999	9999
298	2	82.2712	2	2	2	1	2	2	2	2	2	2	2	1	2	2	2	2	1	1	1	1	2	1	2	2	2.16	0.517	-3	-0.6	89	21.13	0.625	-2.6	-0.4	92	0.513	0.704	31.37	0.875	0.81	0.842	0.988	9999	-1.3	1.4	121	9999	9999
299	2	77.4329	2	2	3	2	2	2	2	2	1	2	2	1	3	2	1	3	1	2	2	2	1	2	2	1	3.26	0.668	-1.6	0.6	110	26.54	0.799	-1.2	0.7	113	0.585	0.968	63.82	1.152	1.057	1.12	1.137	1.252	1	3.4	147	9999	9999
300	1	77.5753	2	2	2	2	2	2	2	2	3	3	2	1	2	2	2	2	1	2	2	2	2	2	2	1	3.9	0.676	-1.9	-0.4	92	38.49	0.771	-1.7	-0.8	86	0.588	0.915	31.2	0.65	9999	0.74	0.674	0.561	-4.2	-3.1	66	9999	9999
301	2	74.9781	2	2	2	2	2	2	2	2	2	2	2	2	2	2	2	2	2	2	1	2	2	1	2	2	1.8	0.585	-2.4	-0.3	95	30.48	0.777	-1.4	0.4	107	0.496	0.924	65.47	1.092	1.073	1.12	1.008	1.15	0.4	2.8	139	9999	9999
302	2	61.5863	2	2	2	2	2	2	2	2	2	2	2	2	2	2	2	2	2	3	2	2	2	2	1	3	3.67	0.708	-1.3	0.1	101	28.79	0.855	-0.7	0.3	105	0.652	1.007	49.74	0.868	0.807	0.86	0.918	0.873	-1.6	-0.1	99	9999	9999
303	2	87.8603	2	1	3	1	2	2	2	2	1	1	2	1	1	2	2	2	1	2	2	2	2	1	2	2	2.98	0.595	-2.3	0.2	105	19.72	0.565	-3.1	-0.8	86	0.395	0.686	42.45	0.77	0.72	0.708	0.792	0.841	-2.5	0.4	105	9999	9999
304	2	81.0575	2	2	2	2	2	2	2	2	2	2	2	1	1	2	2	2	2	2	2	2	2	2	2	2	3.33	0.635	-1.9	0.4	108	28.36	0.771	-1.4	0.7	113	0.558	0.919	34.97	0.833	0.749	0.802	9999	0.926	-1.8	0.9	113	9999	9999
305	2	59.1425	2	1	2	2	2	2	2	2	2	2	2	2	3	2	2	2	2	2	2	2	2	2	2	2	2.91	0.657	-1.7	-0.5	92	26.97	0.817	-1	-0.1	98	0.569	0.984	34.68	0.688	0.692	0.698	0.689	0.678	-3.3	-1.9	77	9999	9999
306	1	65.4493	2	2	2	2	2	2	2	2	3	3	2	2	2	2	1	2	2	2	2	2	2	2	2	1	5.58	1.009	0.6	1.6	128	49.76	1.129	0.6	1.2	118	0.842	1.354	76.3	1.035	1.017	0.996	1.04	1.084	-0.5	0.3	103	9999	9999
307	2	78.926	2	2	2	2	2	2	2	2	2	2	2	2	2	2	2	2	1	2	2	2	2	1	2	2	9999	9999	9999	9999	9999	9999	9999	9999	9999	9999	9999	9999	9999	9999	9999	9999	9999	9999	9999	9999	9999	8.53	0.689
308	2	73.2164	2	3	3	3	2	2	2	2	2	2	2	1	3	3	2	2	2	2	1	2	2	1	2	2	4.05	0.715	-1.2	0.8	114	46.74	0.97	0.2	1.9	132	0.79	1.101	69	1.081	0.932	1.141	1.153	1.098	0.3	2.6	136	9999	9999
309	2	67.4712	2	1	2	2	2	2	2	2	2	2	2	1	1	2	1	2	1	3	1	1	2	2	2	1	2.84	0.547	-2.7	-1	84	32.54	0.847	-0.8	0.7	111	0.638	1.038	26.95	0.784	0.886	9999	9999	0.678	-2.3	-0.4	95	6.93	0.402
310	2	58.2192	2	2	2	2	2	2	2	2	1	2	2	2	2	2	2	2	2	2	2	2	1	2	2	1	2.93	0.591	-2.3	-1.1	83	23.27	0.692	-2	-1.2	83	0.579	0.778	59.05	0.936	0.926	0.935	0.953	0.928	-1	0.3	103	9999	9999
311	1	62.7973	2	2	2	2	2	2	2	2	2	2	2	3	1	2	2	2	2	1	2	2	2	1	2	2	4.89	0.898	-0.2	0.8	113	45.45	0.957	-0.5	0	100	0.706	1.105	79.38	1.071	0.916	0.938	1.074	1.263	-0.2	0.5	106	9999	9999
312	2	51.6685	2	2	2	2	2	2	2	2	2	2	2	2	2	2	2	2	2	2	2	1	1	2	2	2	4.24	0.918	0.6	1.5	121	31.95	1.026	0.7	1.2	117	0.756	1.227	59.05	1.087	1.032	1.121	1.085	1.102	0.4	1.2	114	9999	9999
313	2	73.6082	2	1	2	2	2	2	2	2	2	2	2	3	2	2	1	2	2	2	2	2	2	2	2	2	3.77	0.696	-1.4	0.6	111	32.09	0.783	-1.3	0.4	107	0.568	0.943	51.07	0.944	0.87	0.974	0.975	0.958	-0.9	1.4	119	9999	9999
314	2	65.3041	2	2	2	2	2	2	2	2	2	2	2	2	2	2	2	2	2	2	2	1	2	2	2	2	2.72	0.55	-2.7	-1.2	81	25.71	0.668	-2.2	-1	84	0.446	0.825	31.94	0.59	0.564	0.588	0.596	0.604	-4.2	-2.4	69	9999	9999
315	1	62.8959	2	2	2	2	2	2	2	2	2	2	2	1	3	3	3	2	2	2	2	2	2	2	2	1	5.62	0.901	-0.2	0.8	113	43.85	0.935	-0.6	-0.2	97	0.746	1.032	83.71	1.14	1.053	1.174	1.137	1.195	0.4	1.1	112	9999	9999
316	2	57.7425	2	2	2	2	2	2	2	2	2	2	2	2	2	2	2	2	1	2	2	2	2	2	2	2	3.56	0.734	-1	0.1	102	31.55	0.911	-0.3	0.6	108	0.694	1.037	47.03	0.882	0.858	0.896	0.894	0.883	-1.5	-0.2	97	9999	9999
317	1	62.3096	3	2	3	2	2	2	2	2	2	2	2	2	2	2	2	2	1	2	2	1	2	2	2	1	4.35	0.704	-1.7	-0.7	88	49.62	0.949	-0.6	-0.1	99	0.72	1.088	78.24	1.132	1.119	1.172	1.125	1.117	0.4	1	111	9999	9999
318	2	51.1699	2	2	2	2	2	2	2	2	2	2	2	2	2	2	1	2	1	2	2	2	2	2	2	2	1.56	0.644	-1.8	-1	85	23.78	0.931	-0.1	0.4	106	0.649	1.143	45.85	0.903	0.849	0.94	0.859	0.958	-1.3	-0.5	94	9999	9999
319	2	77.5671	2	1	2	1	2	2	2	2	2	2	2	2	1	2	2	2	2	1	1	2	2	2	2	1	3.83	0.695	-1.4	0.8	115	39.69	0.899	-0.4	1.6	127	0.665	1.06	62.13	0.911	0.842	0.916	0.941	0.937	-1.2	1.3	119	9999	9999
320	1	78.0027	2	1	2	2	2	2	2	2	2	2	2	2	2	2	1	2	2	2	2	2	2	2	2	2	5.11	0.894	-0.3	1.2	122	42.92	0.971	-0.4	0.5	109	0.655	1.207	51.86	0.932	0.817	0.898	0.952	1.045	-1.4	-0.3	96	9999	9999
321	2	81.8192	2	2	2	2	2	2	1	2	1	2	3	2	2	2	2	2	1	1	1	1	2	2	2	3	1.34	0.618	-2.1	0.3	106	29.57	0.838	-0.9	1.3	96	0.646	0.933	25.18	0.931	9999	9999	0.829	0.997	-1.5	1.3	119	9999	9999
322	2	74.2822	2	2	2	2	2	2	2	2	1	2	2	1	1	2	2	2	2	2	1	2	2	2	2	1	2.61	0.517	-3	-1	83	20.82	0.676	-2.2	-0.4	93	0.571	0.801	52.09	0.844	0.752	0.86	0.846	0.905	-1.8	0.5	107	9999	9999
323	2	76.0658	2	1	2	2	2	2	2	2	2	2	2	1	1	2	2	2	2	2	2	2	2	2	2	1	3.84	0.75	-0.9	1.2	122	33.55	0.849	-0.8	1.1	118	0.632	0.969	53.71	0.95	0.806	0.958	1.013	0.987	-0.9	1.6	122	9999	9999
324	2	79.5671	2	2	3	2	2	2	2	2	2	2	2	1	3	3	2	2	3	3	1	2	3	2	2	3	3.52	0.649	-1.8	0.5	109	30.68	0.667	-2.3	-0.2	96	0.517	0.751	58.2	0.802	0.736	0.791	0.846	0.821	-2.2	0.4	106	9999	9999
325	2	64.5562	2	2	2	2	2	2	2	2	2	2	2	1	2	2	2	2	2	2	1	2	2	2	2	2	4.46	0.794	-1	0	100	49.41	1.016	-0.1	0.4	106	0.889	1.129	63.5	1.093	0.837	1.046	1.259	1.233	0	0.8	108	9999	9999
326	2	72.3644	2	2	2	2	2	2	2	2	2	2	2	1	2	2	2	2	2	2	2	2	2	1	2	2	2.96	0.604	-2.2	-0.3	95	22.04	0.731	-1.7	-0.1	98	0.517	0.863	33.42	0.73	0.735	0.829	0.756	0.631	-2.9	-0.6	91	9999	9999
327	2	94.2603	2	2	2	2	2	2	2	2	2	2	2	1	1	3	2	2	3	2	2	2	2	1	2	3	1.79	0.543	-2.8	9999	9999	21.9	0.612	-2.7	9999	9999	0.492	0.685	51.37	0.824	0.822	0.813	0.867	0.798	-2	9999	9999	9999	9999
328	1	87.7808	2	2	2	2	2	2	2	2	2	2	1	2	2	2	2	2	2	2	2	2	2	1	2	2	3.99	0.688	-1.8	-0.1	99	43.23	0.764	-1.8	-0.5	91	0.57	0.878	62.3	0.821	0.891	0.847	0.777	0.785	-2.5	-1.1	87	9999	9999
329	2	87.8438	2	2	2	2	2	2	2	2	2	2	2	1	2	2	2	2	1	2	1	2	2	1	2	2	3.24	0.7	-1.3	1.2	123	35.84	0.886	-0.5	1.9	135	0.664	1.022	49.99	0.828	0.798	0.913	0.838	0.765	-2	0.9	113	9999	9999
330	1	70.7836	2	1	2	2	2	2	2	2	3	3	2	1	1	2	2	2	2	1	2	2	2	2	2	1	4.35	0.708	-1.6	-0.5	90	44.15	0.85	-1.2	-0.7	90	0.607	1.011	77.87	1.045	0.869	1.077	1.117	1.095	-0.4	0.5	105	9999	9999
331	2	40.8575	2	2	2	2	2	2	2	2	2	2	2	1	1	2	2	2	2	2	2	1	1	2	2	2	3.56	0.831	-0.2	0.1	102	34.49	1.041	0.8	1	113	0.786	1.184	56.24	0.979	0.986	1.015	0.952	0.969	-0.6	-0.4	96	9999	9999
332	2	83.4164	2	2	2	1	2	2	2	2	2	2	2	3	1	2	2	2	2	2	3	2	2	1	2	2	2.43	0.525	-2.9	-0.5	91	18.02	0.563	-3.1	-0.9	84	0.462	0.642	9999	9999	9999	9999	9999	9999	9999	9999	9999	9999	9999
333	2	60.8247	2	2	2	2	2	2	2	2	2	2	2	2	2	2	2	2	2	2	2	2	2	2	2	2	2.4	0.489	-3.2	-1.9	70	22.14	0.64	-2.5	-1.5	78	0.464	0.761	27.27	0.556	0.546	0.539	0.547	0.591	-4.5	-3	63	9999	9999
334	2	59.326	2	2	2	2	2	2	2	2	2	2	2	1	1	2	2	2	2	2	2	1	2	2	2	1	3.84	0.791	-0.5	0.7	111	31.9	0.952	0.1	1	115	0.766	1.118	53.29	0.908	0.879	0.916	0.871	0.957	-1.3	0.1	101	9999	9999
335	2	53.8986	2	2	2	2	2	2	2	2	2	2	2	2	2	2	2	2	2	1	1	1	2	2	2	2	3.64	0.775	-0.7	0.3	105	36.08	0.958	0.1	0.8	111	0.575	1.179	46.83	0.888	0.863	0.916	0.939	0.839	-1.4	-0.5	95	9999	9999
336	2	63.0329	2	2	2	2	2	2	2	2	2	2	2	2	2	3	2	2	2	3	2	2	1	2	2	1	1.93	0.684	-1.5	-0.1	99	27.82	0.83	-0.9	0.2	103	0.672	0.915	68.45	1.126	1.056	1.086	1.115	1.212	0.7	2.3	130	9999	9999
337	2	63.4603	2	2	2	2	2	2	2	2	1	2	2	1	2	2	2	2	2	2	2	2	2	2	2	2	2.9	0.653	-1.8	-0.3	95	24.56	0.74	-1.7	-0.5	92	0.534	0.884	42.58	0.777	0.735	0.817	0.796	0.762	-2.5	-0.8	90	9999	9999
338	2	68.4932	2	2	2	2	2	2	2	2	2	2	2	1	2	2	2	2	1	2	2	1	2	2	2	1	3.01	0.541	-2.8	-1.1	82	28.7	0.634	-2.5	-1.1	82	0.447	0.767	48.07	0.834	0.754	0.8	0.888	0.897	-1.9	0.1	101	9999	9999
339	2	76.2521	2	2	2	2	2	2	2	2	2	2	2	1	2	2	2	2	1	2	2	2	2	2	2	2	4.14	0.784	-0.6	1.5	128	31.8	0.881	-0.5	1.3	123	0.683	1.015	43.64	0.828	0.863	0.763	0.773	0.901	-2	0.5	107	9999	9999
340	1	69.726	1	3	1	1	2	3	2	3	2	2	2	2	3	3	1	3	3	1	2	1	1	2	1	1	5.01	0.899	-0.2	0.9	117	50.76	1.163	0.9	1.5	124	0.903	1.361	62.01	0.966	0.901	0.92	1.002	1.019	-1.1	-0.3	97	9999	9999
341	1	67.8301	1	2	2	2	2	2	2	2	2	2	2	2	2	2	2	2	2	2	2	2	2	2	2	1	3.41	0.578	-2.6	-1.5	74	34.79	0.874	-1	-0.5	93	0.587	1.079	51.22	0.78	0.71	0.737	0.809	0.832	-2.8	-2	78	9999	9999
342	2	77.5562	2	2	2	1	2	2	2	2	1	2	2	2	3	2	2	2	2	2	2	1	2	2	2	2	2.88	0.526	-2.9	-0.7	87	25.48	0.645	-2.4	-0.5	91	0.5	0.756	64.37	1.054	0.921	0.989	1	1.277	0.1	2.6	137	9999	9999
343	2	75.2247	2	1	2	2	2	2	2	2	1	1	2	1	1	2	2	2	1	2	2	1	2	2	2	1	3.1	0.546	-2.7	-0.6	89	25.17	0.681	-2.1	-0.4	94	0.512	0.809	46.29	0.823	0.921	0.89	0.762	0.727	-2	0.4	105	9999	9999
344	2	80.6384	2	2	2	2	2	2	2	2	2	2	2	2	2	2	2	2	2	2	2	2	2	2	2	2	3.79	0.692	-1.4	0.9	117	28.7	0.824	-1	1.1	120	0.631	0.969	42.18	0.931	0.854	0.86	1.06	9999	-0.8	1.8	128	9999	9999
345	2	73.7452	2	1	2	2	2	2	2	2	1	1	2	1	3	2	3	2	1	2	1	1	2	1	2	1	3.13	0.58	-2.4	-0.4	93	28.14	0.72	-1.8	-0.1	98	0.581	0.816	60.63	1.109	0.966	1.078	1.218	1.153	0.6	2.9	140	9999	9999
346	2	53.074	2	2	2	2	2	2	2	2	2	2	2	1	1	2	2	2	2	2	1	2	3	2	2	1	4.88	0.853	0	1	114	36.32	0.954	0.1	0.7	110	0.677	1.108	47.26	0.938	0.872	0.87	0.952	1.034	-1	-0.1	99	9999	9999
347	2	74.326	2	2	3	2	3	2	2	2	3	3	3	3	2	3	2	2	3	3	3	2	3	3	1	2	3.35	0.7	-1.3	0.7	112	27.68	0.79	-1.2	0.5	108	0.63	0.888	53.09	0.818	0.782	0.776	0.782	0.906	-2.1	0.3	104	9999	9999
348	2	78.4384	2	2	2	2	2	2	2	2	2	2	2	1	1	2	2	2	1	2	2	2	2	1	2	1	2.97	0.67	-1.6	0.6	111	30.01	0.861	-0.7	1.3	123	0.694	0.996	18.14	0.806	0.758	0.857	9999	9999	-1.6	0.4	106	4.95	0.464
349	2	50.4658	2	1	1	2	2	2	2	2	2	2	2	3	1	2	2	2	2	2	2	1	2	2	2	1	3.28	0.752	-0.9	-0.1	98	26.93	0.888	-0.4	0	101	0.646	1.055	47.28	0.877	0.806	0.927	0.889	0.878	-1.5	-0.8	91	9999	9999
350	2	43.5397	2	2	2	2	2	2	2	2	2	2	2	2	2	2	2	2	2	2	2	2	2	2	2	1	2.19	0.682	-1.5	-1.1	84	24.37	0.77	-1.4	-1.2	84	0.558	0.891	40.1	0.748	0.705	0.788	0.772	0.73	-2.7	-2.4	74	9999	9999
351	2	47.5671	2	2	2	2	2	2	2	2	2	1	2	1	1	2	2	2	1	2	3	1	2	2	2	2	3.51	0.708	-1.3	-0.7	90	24.15	0.864	-0.6	-0.3	96	0.648	1.028	42.1	0.811	0.828	0.868	0.833	0.733	-2.1	-1.6	83	9999	9999
352	2	69.9096	2	1	2	2	2	2	2	2	2	2	2	2	2	2	2	2	2	2	2	2	2	1	2	2	4.59	0.877	0.3	2	135	38.61	1.013	0.6	2.1	133	0.798	1.15	63.95	1.191	1.061	1.198	1.192	1.338	1.3	3.4	146	9999	9999
353	2	74.1151	2	2	3	2	2	2	2	2	2	2	2	1	1	2	3	2	2	2	3	1	3	2	2	2	3.5	0.749	-0.9	1.1	120	32.95	0.837	-0.9	0.9	114	0.664	0.944	33.57	0.854	9999	0.911	0.872	0.798	-2	0.4	105	9999	9999
354	2	71.0329	2	2	3	2	2	1	2	2	2	2	2	3	1	2	2	2	1	2	1	2	2	2	2	2	2.81	0.606	-2.2	-0.3	94	22.53	0.714	-1.9	-0.3	95	0.534	0.852	55.91	0.922	1.15	0.916	0.842	0.836	-1.1	1	114	9999	9999
355	1	76.1616	1	2	3	2	2	2	2	2	2	2	2	1	1	2	3	2	2	1	1	2	2	1	2	2	3.04	0.564	-2.7	-1.3	76	34.5	0.785	-1.6	-0.8	87	0.56	0.955	26.15	0.777	0.659	9999	0.886	9999	-2.6	-1.5	82	9999	9999
356	2	80.3288	2	2	2	2	2	2	2	2	1	3	2	2	2	2	2	2	2	2	2	2	3	2	2	1	3.54	0.646	-1.8	0.5	109	35.01	0.813	-1.1	1	118	0.576	0.994	50.44	0.858	0.805	0.818	0.913	0.88	-1.7	1	114	9999	9999
357	1	57.6712	2	2	2	2	2	2	2	2	2	2	2	2	2	2	2	2	2	1	2	2	2	1	2	2	4.84	0.875	0.2	1.4	122	41.99	1.037	0.8	1.6	123	0.829	1.184	60.29	0.929	0.86	0.85	0.911	0.983	-1.1	0.2	102	9999	9999
358	2	59.6986	2	2	2	2	2	2	2	2	1	2	2	2	2	2	2	2	1	2	2	2	2	2	2	1	3.79	0.769	-0.7	0.5	108	30.47	0.86	-0.7	0.3	104	0.574	1.037	47.63	0.844	0.823	0.826	0.8	0.915	-1.8	-0.5	94	9999	9999
359	2	50.3096	1	1	2	2	2	2	2	2	2	2	2	2	2	2	2	2	2	3	1	2	1	2	1	3	4.74	0.888	0.4	1.1	116	34.84	1.05	0.9	1.4	119	0.816	1.222	78.3	1.273	1.252	1.22	1.26	1.351	2.1	2.8	132	9999	9999
360	2	82.1644	2	2	1	2	2	2	2	2	3	2	2	1	2	2	3	2	1	2	1	2	2	1	2	2	3.4	0.669	-1.6	0.8	115	30.74	0.819	-1	1.2	121	0.606	0.966	34.17	0.903	0.761	0.907	9999	1.018	-1.2	1.5	123	9999	9999
361	1	72.589	2	1	2	2	2	2	3	3	3	3	3	1	1	2	1	2	1	2	2	2	2	1	2	1	4.39	0.825	-0.8	0.5	109	49.32	1.1	0.4	1.2	119	0.898	1.242	9999	9999	9999	9999	9999	9999	9999	9999	9999	10.45	0.678
362	2	74.2411	2	2	2	2	2	2	2	2	1	2	2	1	2	2	2	2	1	2	2	1	2	1	2	1	3.7	0.723	-1.1	0.9	116	32.14	0.823	-1	0.8	113	0.563	1.008	43.09	0.824	0.741	0.969	0.86	0.737	-2	-0.3	104	9999	9999
363	2	78.9753	2	3	2	2	2	2	2	2	2	2	2	2	2	2	2	2	2	1	2	2	1	2	2	2	4.66	0.836	-0.1	2.1	140	36.51	0.992	0.4	2.4	142	0.811	1.142	81.19	1.239	1.096	1.202	1.275	1.371	1.7	4.4	163	9999	9999
364	2	47.5288	2	2	2	2	2	2	2	2	2	1	2	2	2	3	2	2	2	2	2	2	2	2	1	3	3.62	0.715	-1.2	-0.6	91	29.54	0.833	-0.9	-0.5	93	0.599	0.986	51.35	0.942	0.846	0.99	1.002	0.921	-1	-0.4	96	9999	9999
365	2	78.1753	2	2	2	2	2	2	2	2	1	1	2	1	1	2	2	2	1	2	1	1	1	1	2	2	3.24	0.574	-2.5	-0.3	95	26.21	0.664	-2.3	-0.3	94	0.482	0.815	54.12	0.875	0.799	0.941	0.933	0.828	-1.6	1	115	9999	9999
366	2	66.8575	2	1	2	1	2	2	2	2	2	2	2	2	2	2	1	2	2	1	1	1	1	1	2	1	4.17	0.708	-1.3	0.3	106	34.08	0.886	-0.5	0.9	113	0.667	1.084	68.92	1.092	0.965	1.039	1.135	1.224	0.4	2.3	130	9999	9999
368	1	70.189	2	1	2	2	2	2	2	2	3	3	2	2	3	3	2	2	2	2	2	2	2	1	2	2	5.23	0.972	0.3	1.5	126	50.13	1.148	0.8	1.4	123	0.831	1.367	101.09	1.366	1.259	1.308	1.448	1.438	2.5	3.4	138	9999	9999
369	2	64.5753	2	1	3	2	2	2	2	2	2	2	2	2	2	2	2	2	2	2	1	1	2	1	2	2	4.2	0.763	-0.8	0.7	111	32.25	0.933	-0.1	1.1	117	0.669	1.172	9999	9999	9999	9999	9999	9999	9999	9999	9999	6.84	0.498
370	2	73.8548	2	3	3	2	2	2	2	2	2	2	2	1	3	2	1	2	2	3	2	3	3	2	2	3	2.54	0.551	-2.7	-0.7	88	24.84	0.699	-2	-0.3	95	0.514	0.825	35.05	0.717	9999	0.773	0.734	0.673	-3.3	-0.9	88	9999	9999
371	1	85.6932	2	2	2	1	2	2	2	2	3	3	2	1	1	2	2	2	1	2	1	2	2	1	2	2	2.54	0.57	-2.6	-1	81	36.54	0.689	-2.3	-1.1	81	0.535	0.807	31.29	0.729	9999	9999	0.715	0.747	-3.6	9999	9999	9999	9999
372	2	76.337	2	1	3	2	2	2	2	2	2	2	3	2	2	2	3	2	2	2	2	2	2	2	2	1	5.07	0.907	0.5	2.7	148	34.47	0.978	0.3	2.1	137	0.751	1.162	48.27	1.042	1.01	9999	1.034	1.085	-0.1	2.4	134	9999	9999
373	2	58.0877	2	2	2	2	2	2	2	2	2	2	2	2	2	2	2	2	2	2	2	3	3	2	1	2	3.36	0.686	-1.5	-0.3	96	26.91	0.771	-1.4	-0.6	92	0.574	0.91	52.15	0.819	0.754	0.776	0.809	0.912	-2.1	-0.8	90	9999	9999
374	2	79.1836	2	2	2	2	2	2	2	2	2	2	2	1	3	2	2	2	1	2	1	2	2	2	2	2	3.24	0.681	-1.5	0.8	114	31.32	0.823	-1	1	118	0.672	0.94	41.75	0.885	9999	0.783	0.859	0.975	-1.8	0.9	113	9999	9999
375	2	76.0082	2	2	2	2	2	2	2	2	2	2	2	1	2	2	2	2	1	2	1	2	2	2	2	2	2.2	0.508	-3.1	-0.9	83	20.55	0.659	-2.3	-0.5	92	0.492	0.785	31.11	0.742	9999	0.651	0.704	0.844	-3.1	-0.5	93	9999	9999
376	2	81.7534	2	2	2	1	2	2	2	2	2	2	2	3	3	2	2	1	1	2	2	2	2	1	1	3	4	0.724	-1.1	1.3	124	42.03	0.971	0.2	2.4	143	0.639	1.18	73.1	1.288	1.158	1.292	1.435	1.277	2.2	4.9	173	1.63	0.584
377	2	75.8712	2	2	2	2	2	2	2	2	2	2	2	1	3	2	2	2	2	2	2	1	2	1	2	1	3.01	0.561	-2.6	-0.5	91	28.14	0.665	-2.3	-0.4	92	0.507	0.78	40.28	0.621	0.596	0.623	0.613	0.646	-3.9	-1.4	80	9999	9999
378	2	84.1178	2	3	3	2	3	2	2	2	2	2	2	1	3	2	2	2	2	3	2	2	2	2	2	2	2.67	0.515	-3	-0.5	90	22.58	0.611	-2.7	-0.4	92	0.451	0.742	52.31	0.772	0.867	0.788	0.69	0.746	-2.5	0.3	105	9999	9999
379	2	74.5096	2	2	2	2	2	2	2	2	2	2	2	2	2	2	2	2	2	2	2	1	2	2	2	2	3.83	0.755	-0.8	1.2	122	28.86	0.882	-0.5	1.3	121	0.633	1.054	42.23	0.894	0.864	0.947	0.896	0.87	-1.4	1	114	9999	9999
380	2	62.4247	2	2	2	2	2	2	2	2	2	2	2	3	2	2	2	2	2	2	2	2	2	2	1	1	3.79	0.793	-0.5	0.9	114	31.6	0.867	-0.6	0.5	105	0.584	1.017	41.05	0.731	0.721	0.714	0.712	0.771	-2.9	-1.3	84	9999	9999
381	2	68.5863	2	2	2	2	2	2	2	2	2	2	2	1	1	2	2	2	2	2	2	1	2	2	2	3	2.56	0.479	-3.3	-1.6	73	21.65	0.568	-3.1	-1.6	74	0.469	0.635	43.97	0.753	0.704	0.736	0.729	0.835	-2.7	-0.7	91	9999	9999
382	2	73.0904	2	1	3	2	2	2	2	2	2	2	2	1	1	3	2	1	2	3	2	2	2	2	2	3	2.52	0.536	-2.8	-0.8	85	21.16	0.66	-2.3	-0.6	89	0.505	0.8	31.95	0.706	0.683	0.648	0.774	0.714	-3.1	-0.8	89	9999	9999
383	2	53.6548	2	2	2	2	2	2	2	2	1	3	2	1	3	3	2	2	3	1	3	2	3	2	2	1	3.32	0.647	-1.8	-0.9	87	28.18	0.723	-1.8	-1.2	83	0.5	0.854	51.13	0.782	0.685	0.77	0.827	0.811	-2.4	-1.4	83	9999	9999
384	2	52.3288	2	1	2	1	1	2	2	2	1	1	2	2	2	2	1	2	2	2	2	2	1	2	2	1	4.12	0.789	-0.5	0.3	105	33.05	1.018	0.6	1.2	116	0.775	1.191	49.98	0.93	0.9	0.985	0.911	0.927	-1.1	-0.2	98	9999	9999
385	2	75.8986	2	1	2	1	1	2	2	2	1	2	1	2	2	2	2	2	1	1	2	2	2	1	1	1	3.27	0.769	-0.7	1.4	125	34.3	0.929	-0.1	1.7	129	0.602	1.142	56.38	0.917	0.806	0.84	0.962	1.025	-1.2	1.3	118	9999	9999
386	2	64.1205	2	2	2	2	2	2	2	2	2	2	2	2	2	2	2	2	2	1	2	2	2	1	2	2	4.1	0.806	-0.4	1.1	117	34.8	0.957	0.1	1.3	120	0.63	1.183	58.17	0.99	0.956	1.027	0.98	0.996	-0.5	1.2	115	9999	9999
387	2	65.6027	2	2	2	1	2	2	2	2	2	2	2	2	2	2	2	2	2	2	2	2	2	2	2	2	3.34	0.64	-1.9	-0.3	94	23.26	0.699	-2	-0.7	89	0.54	0.836	58	0.98	0.912	0.919	0.998	1.083	-0.6	1.2	115	8.75	0.508
388	2	74.5096	2	2	2	2	2	2	2	2	2	2	2	2	2	2	2	3	2	1	2	2	3	1	1	2	3.84	0.75	-0.9	1.2	121	30.64	0.849	-0.8	1	116	0.706	0.969	60.48	1.036	1.017	0.959	1.17	0.986	-0.1	2.3	132	9999	9999
389	2	64.411	2	2	2	2	2	2	2	2	2	2	2	2	2	2	1	2	2	2	2	2	2	2	1	2	2.95	0.567	-2.5	-1.1	83	22.25	0.696	-2	-0.8	87	0.553	0.809	37.49	0.699	0.639	0.711	0.774	0.674	-3.2	-1.4	81	9999	9999
390	1	76.8274	2	2	2	2	2	2	2	2	2	2	2	2	2	2	2	2	2	2	1	2	2	2	2	2	4	0.656	-2	-0.6	89	40.44	0.787	-1.6	-0.7	88	0.556	0.923	41.77	0.738	9999	0.7	0.765	0.745	-3.4	-2.3	74	9999	9999
391	2	59.0932	2	2	3	2	2	2	2	2	2	2	2	1	2	2	2	2	1	2	1	1	2	2	2	2	2.55	0.587	-2.4	-1.1	83	17.69	0.598	-2.8	-1.9	72	0.476	0.705	34.91	0.729	0.723	0.698	0.73	0.763	-2.9	-1.6	81	9999	9999
392	2	64.0767	2	2	2	2	2	2	2	2	2	2	2	2	2	2	2	2	2	2	2	2	2	2	2	1	2.8	0.715	-1.2	0.3	104	22.46	0.881	-0.5	0.7	110	0.687	1.037	52.61	0.914	0.923	0.976	0.932	0.86	-1.2	0.5	106	9999	9999
393	2	68.3753	2	2	2	2	2	2	2	2	2	2	2	2	2	2	2	2	1	2	2	2	2	2	2	3	4.55	0.903	0.5	2.2	137	35.49	1.078	1.1	2.5	140	0.82	1.249	66.88	1.102	1.021	1.122	1.141	1.116	0.5	2.5	133	9999	9999
394	2	83.8493	1	2	2	2	2	2	2	2	2	2	2	1	2	2	2	2	1	2	2	1	2	2	2	3	2.65	0.654	-1.8	0.7	114	27.56	0.778	-1.3	0.9	117	0.588	0.901	29.91	0.752	0.691	0.725	9999	0.819	-2.6	0.2	103	9999	9999
395	2	71.1178	2	2	2	1	2	2	2	3	1	2	2	1	1	2	2	2	1	2	2	1	2	2	2	1	3.19	0.72	-1.2	0.7	112	28.94	0.842	-0.8	0.7	112	0.711	0.971	41.65	0.757	0.784	0.808	0.786	0.802	-2.6	-0.5	94	9999	9999
396	2	89.8932	2	1	2	2	2	2	2	2	2	2	2	2	2	2	2	2	2	2	2	1	2	1	2	2	2.29	0.414	-3.9	9999	9999	17.18	0.426	-4.2	9999	9999	0.347	0.469	43.61	0.793	0.631	0.78	0.872	0.877	-2.3	9999	9999	9999	9999
397	1	81.926	2	1	2	2	2	2	2	2	3	3	3	1	1	2	3	2	1	2	2	1	2	1	2	2	3.67	0.611	-2.3	-0.8	86	32.27	0.716	-2.1	-1	83	0.532	0.842	63.18	0.921	1.024	1.031	0.97	0.704	-1.5	-0.3	96	6.13	0.37
398	2	74.2027	1	2	2	2	2	2	2	2	2	2	2	1	1	2	2	2	2	2	2	2	2	2	2	1	3.52	0.684	-1.5	0.5	110	30.49	0.803	-1.1	0.6	110	0.624	0.934	46.23	0.806	0.713	0.764	0.853	0.871	-2.2	0.2	102	9999	9999
400	2	73.3425	2	2	2	2	2	2	2	2	2	2	2	1	2	2	2	2	2	2	2	2	2	2	2	1	4.12	0.808	-0.4	1.6	128	32.08	0.975	0.3	2	132	0.744	1.159	48.27	0.809	0.719	0.786	0.835	0.871	-2.2	0.1	102	9999	9999
401	2	77.8027	2	2	2	2	2	2	2	2	2	2	2	2	2	2	2	2	1	2	2	2	2	1	2	2	2.46	0.738	-1	1.2	122	30.61	0.945	0	2	134	0.672	1.118	47.25	0.964	0.939	0.849	0.966	1.074	-0.8	1.8	126	9999	9999
402	2	52.526	2	2	2	2	2	2	2	2	2	2	2	2	1	2	3	3	2	2	1	3	2	1	1	1	3.16	0.733	-1	-0.2	98	26.97	0.752	-1.6	-1	86	0.6	0.824	47.57	0.835	0.753	0.835	0.911	0.833	-1.9	-1	88	9999	9999
403	2	51.9479	2	2	2	2	2	2	2	2	1	2	2	1	1	2	2	3	2	2	2	1	2	2	2	1	3	0.67	-1.6	-0.8	89	24.02	0.705	-1.9	-1.4	80	0.519	0.823	40.78	0.676	0.624	0.64	0.596	0.816	-3.4	-2.5	71	9999	9999
404	2	60.9041	2	2	2	2	2	2	2	2	2	2	2	1	3	2	2	2	2	2	2	2	2	2	1	2	3.36	0.64	-1.9	-0.6	91	27.81	0.748	-1.6	-0.6	91	0.587	0.867	22.73	0.712	9999	9999	0.669	0.741	-3.5	-2	77	9999	9999
405	2	56.7836	2	2	2	2	2	2	2	2	1	1	2	1	3	2	3	2	2	2	1	2	2	2	2	1	2.38	0.539	-2.8	-1.7	74	22.54	0.676	-2.2	-1.4	80	0.427	0.873	41.81	0.721	0.678	0.774	0.693	0.734	-3	-1.8	79	9999	9999
406	1	78.3781	2	1	3	2	3	2	2	2	3	3	3	3	3	3	2	2	1	1	2	2	3	2	2	3	4.01	0.67	-1.9	-0.5	92	41.07	0.819	-1.4	-0.5	92	0.664	0.932	79.83	1.057	0.89	0.984	1.129	1.144	-0.3	0.8	109	9999	9999
407	2	72.9753	2	2	2	2	2	2	2	2	2	2	2	1	2	2	2	2	2	2	2	2	2	1	2	2	2.68	0.569	-2.5	-0.6	90	21.87	0.664	-2.3	-0.6	90	0.522	0.778	27.99	0.543	0.504	0.511	0.559	0.595	-4.6	-2.3	68	9999	9999
408	2	50.1397	2	2	2	2	2	2	2	2	1	1	2	2	1	2	2	2	2	1	2	1	1	2	2	2	2.35	0.771	-0.7	0	101	34.11	0.991	0.4	0.9	112	0.771	1.165	50.07	0.798	0.776	0.808	0.804	0.801	-2.3	-1.5	83	9999	9999
409	2	58.6027	2	1	2	2	2	2	2	2	2	2	2	1	2	2	2	2	2	2	2	2	2	2	2	3	2.88	0.62	-2.1	-0.8	87	24.85	0.747	-1.6	-0.7	89	0.462	0.94	40.02	0.812	0.77	0.832	0.814	0.831	-2.1	-0.8	90	9999	9999
410	2	50.5781	2	1	2	2	3	2	2	2	2	2	2	2	2	2	1	2	2	3	2	1	2	2	2	1	4.15	0.741	-1	-0.2	97	32.16	0.879	-0.5	0	99	0.732	1.067	56.8	0.996	0.897	1.043	1.058	0.989	-0.5	0.3	103	9999	9999
411	2	76.9178	2	2	2	2	2	2	2	2	1	2	2	1	3	2	2	3	2	2	3	2	2	1	2	1	3.47	0.638	-1.9	0.3	105	27.09	0.687	-2.1	-0.2	96	0.522	0.801	34.97	0.779	0.675	0.797	9999	0.852	-2.3	0.2	102	9999	9999
412	2	74.0712	2	2	2	2	2	2	2	2	2	2	2	2	2	2	2	2	1	2	2	2	2	1	2	1	3.94	0.735	-1	1	118	39.04	0.862	-0.7	1.1	118	0.621	0.993	64.62	0.978	0.949	1.014	1.068	0.888	-0.6	1.7	124	9999	9999
413	2	61.3699	1	2	2	2	2	2	2	2	2	2	2	1	2	2	2	2	1	2	2	2	2	2	2	1	2.75	0.552	-2.7	-1.3	79	20.38	0.65	-2.4	-1.4	79	0.498	0.765	31.06	0.62	0.585	0.613	0.636	0.654	-3.9	-2.4	70	9999	9999
414	2	60.5973	2	2	2	2	2	2	2	2	2	2	2	3	3	2	2	2	2	2	2	2	2	2	2	2	3.67	0.631	-2.2	-1.2	79	35.24	0.842	-1.3	-0.8	87	0.666	0.978	60.22	0.86	0.863	0.833	0.853	0.887	-2.1	-1.5	84	9999	9999
415	1	35.1836	2	2	2	1	2	2	2	2	2	2	2	2	2	1	1	2	2	2	2	2	2	2	2	2	4.62	0.889	-0.3	0	101	35.93	0.879	-1	-0.9	87	0.621	1.012	50.18	0.808	0.777	0.831	0.8	0.823	-2.6	-2.6	74	9999	9999
416	2	64.0932	2	2	2	2	2	2	2	2	2	2	2	2	2	2	2	2	1	2	2	2	2	1	2	2	3.54	0.724	-1.1	0.3	105	31.99	0.921	-0.2	1	115	0.641	1.164	71.2	1.094	0.906	1.063	1.125	1.208	0.4	2.1	127	9999	9999
417	1	75.6301	1	1	2	2	2	2	2	2	3	3	2	3	2	2	2	2	2	2	3	2	2	1	2	1	4.36	0.765	-1.2	0.1	103	44.45	0.993	-0.3	0.6	110	0.722	1.239	96.51	1.087	1.011	1.117	1.063	1.133	0	1	111	9999	9999
418	1	56.611	2	2	2	1	2	2	2	2	2	2	2	1	1	2	2	2	2	2	2	2	2	2	2	2	4.21	0.749	-1.3	-0.4	92	36.8	0.948	-0.6	-0.2	97	0.754	1.11	48.87	0.872	0.867	0.739	0.893	0.973	-2	-1.5	84	9999	9999
419	1	88.2301	2	2	2	2	2	2	2	2	3	3	3	3	2	2	2	2	2	2	2	2	2	2	2	2	4.62	0.743	-1.4	0.3	106	44.38	0.905	-0.8	0.4	107	0.643	1.119	65.29	0.936	0.88	0.864	1.002	0.97	-1.4	-0.1	99	9999	9999
420	1	77.8329	2	2	2	2	2	2	2	2	3	3	2	2	2	2	2	2	2	2	2	2	3	2	2	2	4.63	0.919	-0.1	1.4	125	52.62	1.047	0.1	1	118	0.72	1.233	70.7	1	1.013	0.996	0.975	1.013	-0.8	0.3	103	9999	9999
421	2	59.3863	2	1	3	2	2	2	2	2	2	3	2	3	2	2	1	2	3	2	2	2	3	2	2	3	3.95	0.714	-1.2	0	101	28.07	0.894	-0.4	0.5	108	0.652	1.089	55.32	0.948	0.887	0.886	1.016	1.012	-0.9	9999	9999	9999	9999
422	2	72.811	2	2	2	2	2	2	2	2	2	2	2	1	3	2	2	2	1	2	2	2	2	1	2	1	3.78	0.774	-0.7	1.3	122	30.8	0.841	-0.8	0.8	114	0.625	0.991	31.1	0.915	0.806	9999	0.932	0.984	-1.3	1	114	9999	9999
423	2	74.9808	2	2	2	2	2	2	2	2	1	2	2	2	2	2	2	2	1	2	1	1	3	2	2	3	3.11	0.628	-2	0.1	102	26.42	0.716	-1.8	0	100	0.535	0.847	63.91	0.963	0.805	0.855	1.036	1.147	-0.8	1.7	124	9999	9999
424	2	73.8082	2	1	2	2	1	1	2	2	1	2	2	1	1	2	2	2	1	1	2	2	2	2	2	1	2.06	0.467	-3.4	-1.4	75	18.62	0.622	-2.6	-0.9	85	0.436	0.759	26.74	0.562	0.598	0.606	9999	0.482	-4.5	-2.1	71	9999	9999
425	2	72.1288	2	1	2	1	2	2	2	2	2	2	2	1	2	2	1	1	2	1	2	1	3	2	3	1	3.21	0.659	-1.7	0.2	104	27.41	0.786	-1.3	0.3	106	0.578	0.941	52.57	1.02	0.826	0.971	1.129	1.152	-0.2	2	127	9999	9999
426	2	80.1233	2	2	2	2	2	2	2	2	2	2	2	1	2	2	2	2	1	2	2	1	2	2	2	2	2.84	0.587	-2.4	-0.1	99	23.1	0.696	-2	0	101	0.512	0.808	34.79	0.778	0.703	0.767	0.801	0.823	-2.4	0.2	104	9999	9999
427	1	75.2493	2	2	2	2	2	2	2	2	1	3	2	1	1	2	2	2	1	1	2	1	3	1	3	2	3.34	0.716	-1.2	0.9	116	25.98	0.823	-1	0.8	114	0.626	0.994	54.26	0.957	0.802	1.113	0.911	0.972	-0.8	1.6	122	9999	9999
428	2	76.8411	2	2	2	2	2	2	2	2	2	2	2	2	2	2	2	2	1	1	2	2	2	2	2	2	3.18	0.565	-2.6	-0.4	93	26.96	0.71	-1.9	0	100	0.502	0.839	57.85	0.881	0.797	0.825	0.881	0.983	-1.5	0.8	111	5.57	0.423
429	2	82.389	2	2	2	2	2	2	2	2	2	2	2	1	2	2	2	2	1	2	2	1	2	2	2	2	1.76	0.657	-1.7	0.7	113	26.9	0.821	-1	1.2	122	0.586	0.956	31.18	0.856	0.8	0.833	9999	0.925	-1.6	1.1	117	9999	9999
430	2	79.7945	2	2	2	2	2	2	2	2	2	2	2	1	1	2	2	2	1	3	1	2	2	1	1	2	3.94	0.756	-0.8	1.4	127	35.07	0.814	-1	1	118	0.594	0.927	41	0.834	0.711	0.796	0.908	0.902	-1.9	0.7	111	9999	9999
431	1	76.0822	2	2	2	2	2	2	2	2	3	3	2	2	2	2	2	2	1	2	2	2	2	1	2	2	4.72	0.735	-1.4	-0.1	99	43.92	0.824	-1.4	-0.5	91	0.647	0.952	58.29	0.944	0.911	0.946	0.959	0.9622	-1.3	-0.4	95	9999	9999
432	2	55.6548	2	3	2	2	2	2	2	2	2	2	2	2	2	2	2	2	2	1	2	1	1	2	2	1	9999	9999	9999	9999	9999	9999	9999	9999	9999	9999	9999	9999	45.65	0.955	0.928	0.933	0.997	0.957	-0.8	0.3	103	6.59	0.659
433	2	74.9918	2	2	2	2	2	2	2	2	2	2	2	1	2	2	2	2	1	2	2	2	2	2	2	2	4.15	0.706	-1.3	0.8	114	31.19	0.87	-0.6	1.2	120	0.652	1.122	41.6	0.726	0.696	0.634	0.736	0.811	-2.9	-0.5	93	9999	9999
434	2	79.8055	2	3	2	2	2	2	2	2	2	2	2	1	2	2	2	3	1	2	1	3	3	2	2	1	3.76	0.747	-0.9	1.4	126	30.2	0.821	-1	1	118	0.559	0.999	30.99	0.737	0.814	9999	0.668	0.733	-2.9	-0.2	97	9999	9999
435	2	78.4849	2	2	2	1	2	2	2	2	2	2	2	1	2	2	2	2	1	2	1	2	2	2	2	1	3.62	0.65	-1.8	0.4	108	28.1	0.721	-1.8	0.2	103	0.506	0.866	26.1	0.72	0.694	0.632	9999	0.82	-2.9	-0.3	96	9999	9999
436	2	65.7233	2	2	2	2	2	2	2	2	2	2	2	1	2	2	2	2	2	2	2	2	2	2	2	2	3.59	0.772	-0.7	0.9	114	31.86	0.909	-0.3	1	115	0.717	1.029	53.21	0.91	0.924	0.9	0.831	0.968	-1.2	0.6	107	9999	9999
437	2	67.4521	2	2	2	2	2	2	2	2	2	2	2	1	2	2	2	2	1	2	1	1	2	2	2	1	1.7	0.555	-2.6	-1	83	25.51	0.78	-1.3	0	100	0.581	0.941	31.48	0.907	9999	0.843	0.9	0.997	-1.6	0.4	106	9999	9999
438	2	57.3562	2	2	2	2	2	2	2	2	1	3	2	2	2	2	2	2	2	2	2	2	2	2	2	1	2.46	0.658	-1.7	-0.6	91	28.18	0.82	-1	-0.2	97	0.619	0.941	50.99	0.886	0.82	0.905	0.861	0.926	-1.5	-0.2	97	9999	9999
439	1	66.7863	1	1	3	1	1	1	1	1	2	2	1	1	1	1	1	1	1	1	1	1	1	1	1	1	2.4	0.749	-1.3	-0.2	96	35.91	0.898	-0.9	-0.3	95	0.727	1.003	73.55	1.039	0.901	0.971	1.035	1.214	-0.5	0.3	104	9999	9999
440	1	78.3123	2	1	3	3	2	2	2	2	3	3	3	2	3	2	1	2	1	2	1	2	3	2	2	2	3.62	0.792	-1	0.4	108	41.89	0.939	-0.6	0.3	106	0.745	1.067	57.24	1.108	0.989	1.106	9999	1.215	0.2	1.3	115	9999	9999
441	2	77.5315	2	2	2	2	2	2	2	2	1	1	2	1	2	2	2	2	3	2	2	2	3	2	2	2	3.33	0.621	-2.1	0.1	103	27.89	0.796	-1.2	0.7	112	0.603	0.953	45.24	0.789	0.675	0.805	0.815	0.853	-2.3	0.2	103	9999	9999
442	2	55.6849	2	2	2	2	2	2	2	2	2	2	2	2	2	2	2	2	2	2	2	2	1	2	2	1	3.95	0.846	0	1.1	116	33.7	0.892	-0.4	0.3	104	0.697	1.01	63.38	1.028	0.904	0.954	1.081	1.143	-0.2	0.9	111	9999	9999
443	2	81.6384	2	2	2	2	2	2	2	2	1	1	3	1	2	2	1	2	1	2	1	2	3	2	2	1	3.27	0.634	-1.9	0.4	108	30.97	0.699	-2	0.2	103	0.526	0.774	41.68	0.78	0.714	0.748	0.806	0.83	-2.4	0.3	105	9999	9999
444	1	76.0795	2	2	2	2	2	2	2	2	2	2	2	2	2	2	2	1	1	1	1	2	2	1	2	1	2.95	0.505	-3.1	-1.8	68	31.3	0.669	-2.4	-1.5	74	0.504	0.78	50.39	0.816	0.843	0.788	0.804	0.824	-2.5	-1.4	84	9999	9999
445	2	71.4274	3	1	3	3	3	3	3	3	3	3	3	1	3	3	2	2	1	1	1	1	2	2	2	2	3.34	0.665	-1.7	0.2	104	26.21	0.807	-1.1	0.5	108	0.656	0.914	45.25	0.786	0.732	0.781	0.798	0.816	-2.4	-0.2	97	9999	9999
446	2	67.337	2	2	2	2	2	2	2	2	2	2	2	3	2	2	2	2	1	2	2	2	2	1	2	2	1.46	0.559	-2.6	-1	84	24.73	0.681	-2.1	-0.8	88	0.434	0.834	55.01	0.866	0.78	0.808	0.958	0.907	-1.6	0.3	104	9999	9999
447	2	86.1014	2	2	2	2	2	2	2	2	2	2	2	1	2	2	2	2	1	1	2	1	3	1	2	1	3.2	0.574	-2.5	0	101	25.32	0.661	-2.3	0	101	0.468	0.823	41.25	0.694	0.649	0.757	0.746	0.622	-3.2	-0.3	95	9999	9999
448	2	61.2329	2	2	2	2	2	2	2	2	2	2	2	2	2	2	2	2	1	2	2	2	2	1	2	2	3.78	0.864	0.1	1.5	123	30.1	0.973	0.3	1.3	119	0.691	1.139	59.25	1.189	0.909	1.142	1.239	1.408	1.3	2.8	135	9999	9999
449	2	58.9479	2	2	2	2	2	2	2	2	2	2	2	2	2	2	2	2	2	1	2	2	2	2	1	2	3.8	0.778	-0.6	0.6	109	46.18	1.102	1.3	2.2	132	0.729	1.326	62.31	1.011	0.852	1.017	1.092	1.052	-0.3	1	112	9999	9999
450	2	65.2767	2	1	2	2	2	2	2	2	1	2	2	2	2	2	2	2	1	2	2	2	2	2	2	2	3.44	0.728	-1.1	0.4	107	32.81	0.912	-0.2	1	115	0.708	1.077	77.8	1.271	1.609	1.221	1.116	1.193	2	3.8	149	9999	9999
451	2	59.9726	2	2	2	2	2	2	2	2	2	2	2	2	2	2	2	2	2	2	2	1	2	2	1	2	2.63	0.57	-2.5	-1.2	81	23.64	0.62	-2.6	-1.7	75	0.438	0.767	34.37	0.652	0.64	0.699	0.637	0.634	-3.6	-2.2	73	9999	9999
452	2	58.0877	2	2	2	1	2	2	2	2	1	1	2	2	3	2	2	2	2	1	2	1	2	2	2	2	3.36	0.686	-1.5	-0.3	96	26.91	0.771	-1.4	-0.6	92	0.574	0.91	52.15	0.819	0.754	0.776	0.809	0.912	-2.1	-0.8	90	9999	9999
453	2	77.8493	2	2	2	2	2	2	2	2	2	2	2	1	2	2	2	2	2	2	2	1	2	2	2	3	2.37	0.617	-2.1	0.1	102	28.63	0.737	-1.7	0.3	104	0.657	0.767	42.81	0.75	0.721	0.718	0.787	0.773	-2.7	-0.1	98	9999	9999
454	2	77.9342	2	2	2	2	2	2	2	2	2	2	2	3	2	2	2	2	1	2	1	2	2	2	2	2	3.49	0.711	-1.2	1	118	30.96	0.962	0.2	2.1	136	0.871	1.099	29.71	0.812	0.777	0.798	0.849	9999	-1.9	0.6	109	9999	9999
455	2	81.2466	2	2	3	2	2	2	2	2	2	2	2	1	1	2	1	2	1	1	1	2	2	1	1	2	2.73	0.564	-2.6	-0.2	96	24.17	0.658	-2.3	-0.2	96	0.537	0.746	44.98	0.783	0.849	0.782	0.782	0.735	-2.4	0.3	105	9999	9999
456	2	52.7342	2	2	2	2	2	2	2	2	2	2	2	2	2	3	1	2	2	2	2	1	3	2	2	1	3.2	0.799	-0.5	0.5	107	35.65	0.945	0	0.6	108	0.724	1.065	63.57	1.071	1.022	1.051	1.106	1.1	0.2	1.1	113	9999	9999
457	2	59.4959	2	2	2	2	2	2	2	2	2	2	2	3	3	2	2	2	2	2	2	2	2	2	2	2	3.84	0.651	-1.8	-0.5	92	31.89	0.716	-1.9	-0.9	86	0.52	0.822	57.24	0.847	0.848	0.842	0.871	0.83	-1.8	-0.4	94	9999	9999
458	2	76.4822	2	1	2	2	2	1	2	2	2	2	2	1	2	2	1	2	1	2	2	2	2	1	2	2	2.9	0.478	-3.3	-1.2	78	20.42	0.565	-3.1	-1.2	79	0.357	0.701	52.65	0.963	0.82	0.87	0.976	1.145	-0.8	1.7	124	9999	9999
459	2	65.8767	2	2	2	2	2	2	2	2	2	2	2	2	2	2	2	2	2	2	1	2	2	2	1	2	2.92	0.642	-1.9	-0.3	95	24.02	0.727	-1.8	-0.5	92	0.551	0.846	41.51	0.712	0.702	0.74	0.68	0.732	-3	-1.2	84	9999	9999
460	2	65.2192	2	2	2	2	2	2	2	2	1	3	2	2	2	2	1	2	2	1	2	1	2	2	2	1	3.17	0.593	-2.3	-0.8	87	28.68	0.751	-1.6	-0.3	95	0.668	0.824	46.48	0.825	0.83	0.811	0.809	0.849	-2	-0.3	97	9999	9999
461	2	47.3671	2	2	2	2	2	2	2	2	1	1	2	2	2	2	2	2	1	2	1	1	2	2	1	1	3.77	0.735	-1	-0.5	93	30.8	0.884	-0.5	-0.1	99	0.627	1.051	48.32	0.811	0.833	0.748	0.822	0.838	-2.1	-1.6	82	9999	9999
462	2	49.2658	2	2	2	2	2	2	2	2	2	1	2	2	2	2	2	2	2	2	2	2	2	2	2	1	4.35	0.845	0	0.7	109	42.88	1.163	1.8	2.2	131	0.846	1.45	77.13	1.125	1.059	1.079	1.163	1.171	0.7	1.4	116	9999	9999
463	2	54.5918	2	2	2	2	2	2	2	2	2	2	2	3	2	2	2	2	2	2	3	2	3	2	2	1	3.03	0.7	-1.3	-0.3	95	32.53	0.91	-0.3	0.4	106	0.563	1.094	42.98	0.903	0.862	0.908	0.941	0.894	-1.3	-0.3	97	9999	9999
464	2	69.2904	2	2	2	2	2	2	2	2	1	1	2	1	1	2	2	2	1	2	2	2	2	2	2	1	3.01	0.686	-1.5	0.3	105	28.04	0.755	-1.5	-0.1	99	0.508	0.88	30.89	0.778	9999	0.737	0.819	0.775	-2.7	-0.6	92	9999	9999
465	2	59.8438	2	2	2	2	2	2	2	2	1	2	2	3	2	2	1	2	1	2	2	2	1	2	2	1	4.08	0.76	-0.8	0.5	107	33.36	0.917	-0.2	0.7	111	0.652	1.129	65.46	1.051	1.09	1.056	1.043	1.029	0	1.4	118	9999	9999
466	2	64.6055	2	1	2	2	2	2	2	2	2	2	2	1	2	2	2	2	2	2	2	1	2	1	2	2	3.09	0.6	-2.2	-0.8	88	21.96	0.708	-1.9	-0.7	89	0.565	0.825	38.56	0.814	0.872	0.764	0.817	0.804	-2.1	-0.4	95	9999	9999
467	1	81.5479	2	2	2	2	2	2	2	2	2	2	2	2	3	2	2	2	2	2	1	2	2	3	2	2	4.81	0.826	-0.8	0.8	115	57.48	1.064	0.2	1.3	123	0.804	1.256	115.73	1.527	1.344	1.555	1.616	1.592	4	5.2	159	9999	9999
468	2	86.5151	1	2	2	2	2	2	2	2	2	2	2	1	2	2	2	2	1	2	1	2	2	1	2	2	9999	9999	9999	9999	9999	9999	9999	9999	9999	9999	9999	9999	50.19	1.003	0.863	1.108	1.043	1.003	-0.4	2.5	137	9999	9999
469	2	71.0767	2	1	2	2	2	2	2	2	1	2	2	2	1	2	2	2	1	1	1	1	3	2	2	2	3.56	0.699	-1.4	0.5	109	31.4	0.878	-0.5	1	117	0.682	1.031	9999	9999	9999	9999	9999	9999	9999	9999	9999	9999	9999
470	2	79.5452	2	2	3	2	2	2	2	2	2	2	2	1	1	2	2	2	1	2	1	2	2	2	2	2	2.98	0.537	-2.8	-0.5	90	28.64	0.679	-2.2	-0.1	98	0.56	0.775	62.16	0.925	0.868	0.966	0.832	1.022	-1.1	1.5	122	4.94	0.37
471	2	73.6466	2	2	2	2	2	2	2	2	2	2	2	2	1	2	2	2	2	1	1	2	2	2	2	1	3.06	0.631	-2	0	101	28.12	0.757	-1.5	0.2	103	0.633	0.865	62.92	0.969	0.875	0.916	0.9	1.192	-0.7	1.6	122	9999	9999
472	2	77.411	2	3	2	1	2	2	2	2	2	2	3	3	3	2	2	2	2	3	2	2	2	1	2	2	3.39	0.721	-1.2	1	119	29.19	0.848	-0.8	1.1	120	0.557	1.048	57.88	1.011	0.994	0.923	1.029	1.064	-0.3	2.2	132	9999	9999
473	2	76.8685	2	2	2	2	2	2	2	2	2	2	2	1	2	2	2	2	2	2	2	2	1	1	1	2	3.34	0.674	-1.6	0.6	111	30.44	0.753	-1.5	0.3	106	0.55	0.905	38.18	0.694	0.584	0.652	0.718	0.794	-3.2	-0.7	90	9999	9999
474	2	49.8795	2	2	3	2	2	2	2	2	2	2	2	2	2	2	2	2	2	2	2	2	2	2	1	2	4.73	0.943	0.8	1.6	123	35.29	1.055	0.9	1.4	119	0.803	1.24	88.51	1.25	1.171	1.212	1.364	1.24	1.8	2.6	129	9999	9999
475	2	70.6548	2	2	2	2	2	2	2	2	2	2	2	3	1	2	2	2	2	1	2	2	2	2	2	2	3.05	0.618	-2.1	-0.3	96	24.38	0.824	-1	0.6	109	0.687	0.967	46.68	1.019	0.851	1.01	1.034	1.127	-0.3	1.9	126	9999	9999
476	2	72.3726	2	2	2	2	2	2	2	2	2	2	2	2	2	2	2	2	1	2	2	2	3	2	2	1	3.37	0.574	-2.5	-0.6	90	23.92	0.602	-2.8	-1.2	81	0.478	0.671	43.17	0.744	0.658	0.721	0.717	0.862	-2.8	-0.5	93	9999	9999
477	2	82.6411	2	2	2	2	2	2	2	2	1	2	2	1	2	2	2	2	2	2	2	1	2	1	2	2	2.97	0.58	-2.4	0	100	25.22	0.696	-2	0.2	103	0.566	0.797	46.02	0.804	0.773	0.78	0.807	0.841	-2.2	0.6	109	9999	9999
478	2	63.3233	2	2	2	2	2	2	2	2	2	2	2	2	2	2	2	2	2	2	2	1	2	1	2	1	2.72	0.526	-2.9	-1.5	76	20.8	0.628	-2.6	-1.5	78	0.498	0.735	41.5	0.709	0.66	0.743	0.719	0.708	-3.1	-1.4	82	9999	9999
479	2	84.9836	2	2	2	2	2	2	2	2	2	2	2	1	1	2	2	2	2	2	2	1	2	1	2	1	2.18	0.398	-4.1	-1.5	70	15.2	0.417	-4.3	-2	63	0.302	0.466	43.36	0.857	0.713	0.887	0.871	0.992	-1.7	1.1	116	4.59	0.36
480	2	54.0795	2	1	2	2	2	2	2	2	2	2	2	1	2	2	2	2	2	2	2	2	2	2	2	1	5	0.946	0.9	1.9	128	40.36	1.074	1.1	1.7	124	0.737	1.301	69.68	1.033	0.999	1.027	1.029	1.071	-0.1	0.9	110	9999	9999
481	1	62.6822	2	2	2	2	2	2	2	2	2	2	2	2	2	2	2	2	2	1	2	2	2	2	2	1	5.17	0.834	-0.7	0.3	105	46.67	1.148	0.8	1.2	119	0.834	1.437	9999	9999	9999	9999	9999	9999	9999	9999	9999	11.67	0.726
482	2	71.937	2	2	2	2	2	2	2	2	2	2	2	2	2	2	2	2	2	2	2	1	3	2	2	1	3.4	0.614	-2.1	-0.2	96	27.83	0.759	-1.5	0.1	102	0.585	0.919	58.09	0.982	0.878	0.979	1.06	0.986	-0.6	1.6	122	9999	9999
483	2	76.1479	2	2	2	2	2	2	2	2	2	2	2	2	2	2	2	2	2	2	2	2	2	1	1	2	2	0.663	-1.7	0.5	108	30.7	0.879	-0.5	1.3	123	0.682	1.001	21.93	0.781	0.785	0.778	9999	9999	-1.8	0.5	108	6.44	0.556
484	2	69.7397	2	2	2	2	2	2	2	2	2	2	2	1	2	2	2	2	2	2	1	2	2	2	2	1	2.11	0.667	-1.6	0.1	102	27.21	0.7	-2	-0.5	92	0.499	0.79	38.19	0.696	0.652	0.693	0.693	0.741	-3.2	-1.1	85	9999	9999
485	2	57.3918	2	2	2	2	2	2	2	2	1	2	2	2	2	2	2	2	2	1	1	2	2	2	1	1	3.6	0.814	-0.3	0.8	113	32.03	1.006	0.5	1.3	119	0.672	1.221	44.89	0.754	0.769	0.708	0.795	0.748	-2.7	-1.4	83	9999	9999
486	2	74.9945	2	1	2	2	2	2	2	2	2	2	2	2	2	2	2	2	1	2	1	1	2	1	2	1	3.8	0.793	-0.5	1.6	128	32.37	1.054	0.9	2.7	145	0.912	1.219	91.06	1.406	1.216	1.428	1.423	1.541	3.3	5.7	179	9999	9999
487	2	64.2164	2	2	2	1	2	2	2	2	2	2	2	2	2	2	2	2	1	2	2	2	2	2	2	1	3.75	0.716	-1.2	0.3	104	33.58	0.919	-0.2	1	115	0.69	1.131	50.33	0.869	0.742	0.807	0.921	0.9811	-1.6	0.1	101	9999	9999
488	2	79.1452	2	1	2	2	2	2	2	2	2	2	2	1	3	2	2	1	2	2	2	2	2	1	2	3	2.7	0.529	-2.9	-0.6	88	24.12	0.639	-2.5	-0.5	92	0.515	0.747	16.06	0.656	0.645	0.666	9999	9999	-2.9	-0.5	93	9999	9999
489	2	79.9233	2	2	2	1	2	2	2	2	2	2	2	1	2	2	2	2	2	2	2	1	2	1	2	2	3.12	0.69	-1.4	0.9	116	26.94	0.725	-1.8	0.3	105	0.605	0.781	9999	9999	9999	9999	9999	9999	9999	9999	9999	3.62	0.268
490	2	77.1288	2	1	2	2	2	2	2	2	2	2	2	2	2	2	2	2	1	2	2	2	2	2	2	1	6.22	1.016	1.5	3.7	167	45.95	1.093	1.2	3.1	154	0.989	1.161	78.68	1.322	1.042	1.388	1.444	1.402	2.5	5	172	9999	9999
491	2	63.6849	2	2	2	2	2	2	2	2	2	2	2	1	1	2	2	2	1	1	1	1	2	2	2	1	2.53	0.49	-3.2	-1.8	71	19.65	0.583	-2.9	-1.8	73	0.451	0.681	9999	9999	9999	9999	9999	9999	9999	9999	9999	4.12	0.392
492	2	84	2	2	2	2	2	2	2	2	2	2	2	1	2	2	2	2	2	2	2	2	2	1	2	2	4.01	0.761	-0.8	1.7	133	28.39	0.801	-1.2	1.1	121	0.597	0.95	41.94	0.729	0.608	0.668	0.726	0.892	-2.9	-0.1	99	9999	9999
493	2	39.4	2	2	3	2	2	2	2	2	3	3	3	2	2	2	2	2	1	2	2	2	2	2	1	2	3.81	0.826	-0.2	0.1	101	32.03	0.891	-0.4	-0.3	96	0.619	1.036	64.13	0.979	0.922	0.983	1.029	0.978	-0.6	-0.4	95	9999	9999
494	2	75.474	2	3	2	2	2	2	2	2	2	2	2	3	2	2	2	2	1	2	2	2	2	1	2	1	3.21	0.622	-2	0.1	101	35.45	0.867	-0.6	1.2	120	0.745	0.971	46.23	0.866	0.724	0.787	0.979	0.929	-1.6	0.8	111	9999	9999
495	2	76.5233	2	1	2	2	2	2	2	2	2	2	2	1	1	2	2	2	3	2	2	2	1	1	2	2	3.22	0.601	-2.2	-0.1	98	27.86	0.745	-1.6	0.2	104	0.563	0.88	48.47	0.792	0.725	0.718	0.844	0.868	-2.3	0.2	102	9999	9999
496	2	55.2521	1	3	1	2	2	2	2	2	2	2	2	1	1	2	1	2	1	2	1	1	2	2	1	1	2.65	0.571	-2.5	-1.4	78	23.96	0.765	-1.4	-0.8	89	0.602	0.913	39.91	0.801	0.721	0.742	0.866	0.838	-2.2	-1.2	86	9999	9999
497	2	75.8795	2	2	2	2	2	2	2	2	2	3	2	3	3	2	2	2	2	3	3	2	3	3	3	3	3.21	0.636	-1.9	0.2	104	26.13	0.748	-1.6	0.2	104	0.496	0.877	47.04	0.842	0.776	0.84	0.908	0.832	-1.9	0.6	108	9999	9999
499	2	42.3342	2	2	2	2	2	2	2	2	2	2	2	2	2	2	2	2	2	2	2	1	2	2	2	1	2.9	0.571	-2.5	-2.2	70	30.77	0.774	-1.4	-1.2	85	0.601	0.908	50.42	0.855	0.793	0.89	0.885	0.846	-1.7	-1.4	84	9999	9999
500	2	61.9562	2	3	2	2	2	2	2	2	2	2	2	1	2	2	2	2	2	2	1	2	2	2	2	2	3.45	0.651	-1.8	-0.4	93	29.99	0.817	-1	0	100	0.675	0.93	50.22	0.88	0.836	0.813	0.947	0.914	-1.5	0	100	9999	9999
501	2	73.4712	2	1	3	1	2	2	2	2	2	2	2	3	2	2	1	2	1	3	3	2	2	2	2	2	1.7	0.547	-2.7	-0.7	87	21.57	0.847	-0.8	0.9	115	0.704	0.995	57.87	1.126	1.114	1.234	0.967	1.177	0.7	3	142	9999	9999
502	2	53.7068	1	2	2	2	2	2	2	2	2	2	2	2	2	2	1	2	2	2	2	2	2	2	3	2	4.37	0.939	0.8	1.8	127	37.23	1.113	1.4	2	128	0.821	1.309	73.82	1.265	1.174	1.254	1.338	1.279	2	3	135	9999	9999
503	1	58.8329	2	1	2	2	2	2	2	2	2	2	2	3	3	3	2	2	1	2	2	2	2	2	2	2	4	0.674	-1.9	-1	84	35.88	0.746	-1.9	-1.5	77	0.516	0.886	42.87	1.237	9999	9999	1.171	1.292	1	1.6	117	9999	9999
504	2	49.8164	2	2	2	2	2	2	2	2	2	2	2	1	1	2	2	2	1	2	2	2	2	1	2	2	3.85	0.902	0.5	1.2	117	31.74	0.995	0.4	0.9	112	0.767	1.152	59.95	0.974	0.963	0.952	1.016	0.96	-0.7	0	101	9999	9999
505	1	69.6	1	3	3	3	3	3	3	3	3	3	3	1	3	3	2	3	1	3	2	2	3	1	2	2	2.41	0.57	-2.6	-1.5	74	30.1	0.634	-2.6	-2	68	0.495	0.707	53.31	0.839	0.825	0.753	0.837	0.942	-2.3	-1.4	84	9999	9999
506	2	57.2	2	2	2	2	2	2	2	2	1	2	2	1	3	2	2	2	2	2	1	2	2	2	2	1	3.24	0.593	-2.3	-1.2	82	21.66	0.613	-2.7	-1.9	72	0.525	0.669	55.87	0.886	0.708	0.916	0.856	1.017	-1.5	-0.2	97	9999	9999
507	2	84.4438	2	1	2	2	2	2	2	2	2	2	2	1	1	2	1	2	1	2	2	2	2	1	3	1	3.32	0.62	-2.1	0.4	108	35.44	0.784	-1.3	1	119	0.553	0.903	51.44	0.936	0.747	1.002	1.016	0.989	-1	1.7	125	5.22	0.416
508	2	56.989	1	2	2	2	2	2	2	2	1	1	2	2	2	2	2	2	2	2	2	2	2	2	2	1	3.33	0.686	-1.5	-0.3	95	26.81	0.806	-1.1	-0.3	95	0.612	0.957	43.68	0.783	0.711	0.807	0.779	0.828	-2.4	-1.2	86	9999	9999
509	2	78.2795	2	3	2	2	2	2	2	2	2	2	2	1	2	2	1	2	2	2	1	2	2	2	2	1	3.59	0.641	-1.9	0.3	106	27.24	0.752	-1.6	0.4	107	0.585	0.89	44.74	0.783	0.711	0.733	0.836	0.844	-2.4	0.2	103	9999	9999
510	1	57.5863	2	2	2	2	2	2	2	2	2	2	2	2	2	2	2	2	2	2	2	2	2	1	2	2	2.69	0.552	-2.8	-1.9	68	29.59	0.629	-2.7	-2.3	65	0.436	0.739	54.06	0.78	0.762	0.8	0.815	0.749	-2.8	-2.3	76	9999	9999
511	2	69.4027	2	2	2	2	2	2	2	2	2	2	2	1	2	2	2	2	2	2	2	2	2	2	2	2	2.86	0.59	-2.3	-0.6	90	25.32	0.693	-2	-0.6	91	0.519	0.813	33.79	0.727	0.757	0.685	0.728	0.729	-2.9	-0.8	89	9999	9999
512	2	52.9068	2	2	2	2	2	2	2	2	2	2	2	2	2	2	2	2	2	2	2	2	2	2	2	2	3.97	0.754	-0.9	0.1	101	36.03	0.894	-0.4	0.2	103	0.613	1.052	49.54	0.924	0.914	0.885	0.959	0.931	-1.1	-0.2	98	9999	9999
513	2	82.7945	2	1	2	2	2	2	2	2	2	2	2	1	1	3	2	2	1	2	3	1	2	2	2	1	2.96	0.533	-2.8	-0.4	92	23.45	0.671	-2.2	0	100	0.455	0.907	40.24	0.741	0.689	0.771	0.801	0.708	-2.8	0	100	9999	9999
514	2	69.6137	2	2	2	2	2	2	2	2	1	2	2	2	2	1	2	2	2	2	2	1	2	2	2	1	3.58	0.667	-1.6	0.1	102	30.94	0.809	-1.1	0.4	106	0.708	0.891	49.21	0.852	0.716	0.82	0.872	0.948	-1.8	0.3	104	9999	9999
515	2	58.5205	2	2	2	2	2	2	2	2	2	2	2	2	2	2	2	2	2	2	2	1	3	2	2	1	3.88	0.814	-0.3	0.9	114	29.41	0.999	0.5	1.3	119	0.812	1.184	53.41	0.949	0.923	0.976	1.018	0.883	-0.9	0.4	105	9999	9999
516	1	44.4137	2	2	2	2	2	2	2	2	2	2	2	2	2	2	1	3	3	3	3	2	2	2	2	2	4.22	0.792	-1	-0.4	93	36.43	0.992	-0.3	0	100	0.715	1.228	54.31	0.943	0.963	0.925	0.942	0.945	-1.3	-1.1	88	9999	9999
517	1	64.4356	2	2	3	2	2	2	2	2	3	3	3	2	2	2	2	2	2	2	1	2	2	1	1	2	4.82	0.889	-0.3	0.7	112	59.6	1.392	2.4	2.9	145	0.867	1.757	119.46	1.623	1.657	1.637	1.778	1.422	4.8	5.6	161	9999	9999
518	2	82.2411	2	2	2	2	2	2	2	2	2	2	2	1	3	3	1	1	2	2	2	2	2	2	1	2	3.04	0.604	-2.2	0.2	104	28.84	0.815	-1	1.1	121	0.633	0.956	41.53	0.782	0.755	0.77	0.785	0.812	-2.4	0.4	105	9999	9999
519	2	81.2575	2	2	2	2	2	2	2	2	2	2	2	1	1	2	2	2	2	2	1	2	2	1	1	2	3.87	0.815	-0.3	2.1	139	38.09	0.937	0	2.1	137	0.641	1.085	62.58	0.971	0.657	0.827	0.929	1.373	-0.7	2	130	9999	9999
520	2	79.5616	2	2	2	2	2	2	2	2	2	2	2	2	2	2	2	2	2	2	2	2	2	2	2	2	3.43	0.67	-1.6	0.7	112	28.52	0.756	-1.5	0.5	109	0.589	0.881	46.19	0.844	0.798	0.818	0.84	0.901	-1.8	0.8	112	9999	9999
521	1	77.5589	2	2	2	2	2	2	2	2	2	2	2	2	2	2	2	2	1	2	2	2	2	2	2	2	4.47	0.878	-0.4	1	119	48.25	0.883	-1	-0.1	99	0.694	0.964	82.59	1.115	0.99	1.107	1.187	1.151	0.2	1.3	115	9999	9999
522	2	85.5288	2	2	2	2	2	2	2	2	2	2	2	1	2	2	2	2	2	2	3	2	3	2	2	3	2.86	0.502	-3.1	-0.6	88	25.21	0.662	-2.3	0	101	0.578	0.741	42.23	0.731	0.657	0.707	0.746	0.789	-2.9	0	100	9999	9999
523	2	79.5479	2	2	2	2	3	2	2	2	2	2	2	1	2	2	2	2	2	2	2	1	2	1	2	1	4.07	0.659	-1.7	0.6	110	28.35	0.708	-1.9	0.1	102	0.482	0.824	49.27	0.801	0.817	0.731	0.773	0.864	-2.2	0.4	106	4.51	0.375
524	2	52.811	2	2	2	2	2	2	2	2	1	2	2	2	2	2	2	2	2	2	2	2	2	2	1	2	3.02	0.668	-1.6	-0.7	89	28.16	0.865	-0.6	-0.1	99	0.568	1.072	46.21	0.894	0.855	0.902	0.925	0.891	-1.4	-0.5	95	9999	9999
525	2	81.3589	2	2	2	2	2	2	2	2	2	2	2	1	3	3	2	2	2	1	3	1	2	1	2	2	3.56	0.632	-2	0.4	108	30.94	0.715	-1.9	0.3	105	0.517	0.856	68.01	0.899	0.776	0.822	0.822	1.116	-1.3	1.4	120	9999	9999
526	2	56.5452	2	2	2	2	2	2	2	2	2	2	2	2	2	2	2	2	2	2	2	1	2	2	2	2	3.28	0.694	-1.4	-0.3	96	25.59	0.834	-0.9	-0.1	98	0.647	0.972	39.33	0.948	0.769	9999	0.837	1.184	-1	0.2	102	4.69	0.489
527	1	41.1452	2	2	2	2	2	2	1	2	2	2	2	2	2	2	1	2	2	2	2	2	2	2	2	1	3.98	0.728	-1.5	-1	85	34.02	0.737	-2	-1.8	74	0.512	0.912	55.14	0.834	0.924	0.789	0.84	0.779	-2.3	-2.2	77	9999	9999
528	2	27.6356	2	2	2	2	2	2	2	2	2	2	2	2	2	2	2	2	2	2	2	2	2	2	2	2	3.75	0.804	-0.4	-0.4	95	28.7	0.966	0.2	0.2	103	0.694	1.145	53.47	0.979	0.935	0.981	0.976	1.014	-0.6	-0.6	94	9999	9999
529	2	80.611	2	2	2	2	2	2	2	2	2	2	3	1	1	2	2	2	2	2	2	2	2	2	2	2	3.26	0.666	-1.6	0.7	113	26.93	0.756	-1.5	0.6	110	0.527	0.934	46.8	0.761	0.707	0.704	0.77	0.849	-2.6	0.1	101	9999	9999
530	2	77.6548	2	2	2	2	2	2	2	2	2	2	2	1	1	2	2	2	2	2	2	2	3	1	2	1	4.39	0.857	0.1	2.3	142	33.53	0.888	-0.4	1.5	126	0.624	1.047	51.45	0.813	0.724	0.838	0.811	0.887	-2.1	0.4	106	9999	9999
531	2	79.7425	2	2	3	2	2	2	2	3	1	3	3	1	3	2	2	2	1	3	2	3	3	1	2	3	2.99	0.638	-1.9	0.4	107	20.41	0.674	-2.2	-0.2	97	0.525	0.772	52.91	0.951	1.097	0.894	0.822	0.978	-0.9	1.9	128	4.85	0.427
532	2	58.2466	2	1	2	2	2	2	2	2	2	2	2	2	2	2	1	2	2	2	2	1	2	2	2	2	2.8	0.647	-1.8	-0.6	90	19.64	0.759	-1.5	-0.7	90	0.572	0.904	46.15	0.918	0.836	0.89	0.979	0.957	-1.2	0.1	101	9999	9999
533	1	77.3589	2	2	2	2	2	2	2	2	2	2	2	2	2	2	2	2	2	2	3	2	3	2	2	3	3.58	0.696	-1.7	-0.3	94	36.79	0.906	-0.8	0.1	101	0.83	0.992	58.21	0.934	0.84	0.963	1.002	0.915	-1.4	-0.4	96	8.88	0.643
534	2	54.8685	3	3	3	3	3	3	3	3	3	3	3	1	1	3	3	3	3	3	3	3	3	3	3	1	4.23	0.76	-0.8	0.2	104	30.35	0.829	-0.9	-0.3	96	0.546	1.014	42.67	0.779	0.725	0.779	0.813	0.8	-2.4	-1.4	84	9999	9999
535	2	55.4849	2	3	2	2	2	2	2	2	2	2	2	3	3	2	2	2	2	2	2	2	2	2	2	2	3.77	0.685	-1.5	-0.4	94	23.24	0.735	-1.7	-1	86	0.503	0.949	53.75	0.979	0.932	1.023	1.023	0.936	-0.6	0.5	106	9999	9999
536	2	78.9342	2	2	2	2	2	2	2	2	2	2	2	3	3	3	2	2	2	2	2	2	3	1	2	3	3.56	0.682	-1.5	0.7	114	35.8	0.879	-0.5	1.5	126	0.652	1.027	53.24	1.25	1.142	9999	1.214	1.351	1.8	4.4	164	9999	9999
537	2	78.7096	2	2	2	2	2	2	2	2	2	2	2	2	2	2	2	2	2	1	1	2	2	2	1	2	2.71	0.519	-3	-0.7	86	23.64	0.679	-2.2	-0.2	97	0.554	0.796	34.37	0.798	0.667	0.774	9999	0.929	-2.1	0.4	106	9999	9999
538	2	83.6658	2	2	3	2	2	1	3	3	2	2	3	3	3	3	2	2	2	1	2	2	2	2	3	1	9999	9999	9999	9999	9999	9999	9999	9999	9999	9999	9999	9999	93.89	1.223	1.356	1.279	1.25	1.061	1.6	4.4	166	9999	9999
539	1	87.5781	2	1	2	2	2	2	2	2	2	2	2	1	2	2	2	2	2	2	2	2	2	1	2	2	4.7	0.795	-1	0.7	114	45.03	0.871	-1.1	0.2	104	0.594	1.053	65.3	0.935	0.739	0.86	1.035	1.064	-1.4	-0.1	99	9999	9999
540	2	72.011	2	2	2	2	2	2	2	2	2	2	2	1	2	2	2	2	1	2	3	2	2	2	2	1	3.4	0.626	-2	-0.1	98	27.04	0.721	-1.8	-0.2	97	0.467	0.889	45.59	0.792	0.734	0.754	0.863	0.833	-2.3	-0.1	99	9999	9999
541	2	60.2082	2	1	2	2	2	2	2	2	1	2	2	1	1	2	2	2	2	2	2	2	2	2	2	1	3.16	0.606	-2.2	-0.9	86	29.25	0.762	-1.5	-0.5	92	0.619	0.882	46.49	0.734	0.746	0.762	0.706	0.73	-2.8	-1.4	82	9999	9999
542	2	36.589	2	2	2	2	2	2	2	2	2	2	2	2	2	2	2	2	2	2	1	2	1	1	1	1	3.14	0.676	-1.6	-1.4	82	22.17	0.738	-1.7	-1.6	79	0.559	0.862	53.21	0.889	0.877	0.908	0.909	0.865	-1.4	-1.3	86	9999	9999
543	2	84.4548	2	2	2	2	2	2	2	2	2	2	2	2	2	2	2	2	2	2	2	2	2	1	1	2	1.8	0.352	-4.5	-2	62	16.64	0.461	-3.9	-1.6	70	0.314	0.578	20.5	0.556	0.473	9999	0.593	0.59	-4.5	-1.7	75	9999	9999
544	2	78.5808	2	2	2	2	2	2	2	2	2	2	2	1	1	2	2	2	2	1	1	2	1	2	2	1	2.56	0.514	-3	-0.8	86	22.33	0.664	-2.3	-0.3	95	0.497	0.796	50.83	0.926	0.885	0.884	0.976	0.945	-1.1	1.5	122	9999	9999
545	1	57.3315	2	2	2	2	2	2	2	2	2	2	3	1	1	2	2	3	1	1	2	2	2	2	2	2	2.05	0.404	-3.9	-3	50	18.31	0.474	-3.7	-3.3	49	0.363	0.546	32.37	0.638	0.507	0.574	0.712	0.734	-4.1	-3.6	62	9999	9999
546	2	60.4658	2	2	2	2	2	2	2	2	1	2	2	2	1	2	2	2	2	2	2	2	2	2	1	1	4.88	1.115	2.4	3.7	158	38.94	0.965	0.2	1.2	117	0.754	1.043	58.97	0.941	0.903	0.953	1.016	0.89	-1	0.5	106	9999	9999
547	2	75.7205	2	2	2	2	2	2	2	2	1	2	2	1	2	2	2	2	1	2	2	2	2	1	2	3	4.84	0.919	0.6	2.6	145	36.67	1.048	0.9	2.5	141	0.793	1.179	57.46	1.056	0.919	1.016	1.064	1.058	0.1	2.3	132	9999	9999
548	2	74.2411	2	3	2	2	2	2	2	2	2	2	2	2	2	2	2	2	1	2	1	2	2	2	2	2	3.58	0.689	-1.4	0.6	111	27.68	0.734	-1.7	0	101	0.561	0.847	57.84	0.943	0.844	1.038	0.92	0.969	-0.9	1.4	120	6.96	0.476
549	2	39.3836	2	1	2	2	2	2	2	2	2	2	2	2	2	2	1	3	2	1	2	2	2	2	2	2	9999	9999	9999	9999	9999	9999	9999	9999	9999	9999	9999	9999	61.78	1.062	0.999	1.077	1.112	1.052	0.1	0.3	103	9999	9999
550	2	78.1616	2	2	2	2	2	2	2	2	2	2	2	1	1	2	2	2	2	2	1	2	2	2	2	2	2.8	0.481	-3.3	-1.1	80	17.02	0.472	-3.9	-1.9	67	0.361	0.529	13.86	0.457	0.506	0.398	9999	9999	-4.7	-2.3	64	3.22	0.285
551	1	70.9479	2	2	2	2	1	2	2	2	2	2	2	2	2	2	2	2	2	2	2	2	2	1	2	2	4.43	0.749	-1.3	-0.1	98	36.43	0.875	-1	-0.4	94	0.601	1.058	64.59	1.01	0.88	0.942	1.078	1.149	-0.7	0.2	102	9999	9999
552	2	65.137	2	2	2	2	2	2	2	2	2	2	2	1	1	2	2	2	1	2	2	2	2	2	2	2	2.9	0.619	-2.1	-0.6	91	21.67	0.702	-2	-0.7	89	0.562	0.794	30.98	0.539	0.499	0.493	0.529	0.613	-4.6	-2.9	63	9999	9999
553	2	79.7644	2	2	2	2	2	2	2	2	2	2	2	1	2	2	2	2	2	2	2	2	2	2	2	2	3.34	0.656	-1.7	0.5	110	27.78	0.83	-0.9	1.1	120	0.645	0.968	30.15	0.749	0.767	0.682	0.791	9999	-2.4	0.1	102	9999	9999
554	2	72.4164	2	2	2	2	2	2	2	2	2	2	2	3	3	2	2	2	2	2	1	2	3	1	2	1	3.61	0.633	-1.9	0	100	33.1	0.793	-1.2	0.4	107	0.524	0.971	52.44	0.848	0.855	0.914	0.801	0.828	-1.8	0.4	106	9999	9999
555	2	78.1836	1	2	1	2	2	2	2	2	2	2	2	2	2	2	2	2	2	1	2	2	2	2	1	1	3.56	0.768	-0.7	1.5	127	28.75	0.868	-0.6	1.3	123	0.609	1.061	60.17	1	0.822	0.986	1.123	1.05	-0.4	2.1	131	9999	9999
556	2	66.863	2	1	2	2	1	2	2	2	2	2	2	1	2	2	2	2	1	2	2	2	1	2	2	1	3.15	0.609	-2.2	-0.6	91	26.13	0.725	-1.8	-0.5	93	0.542	0.853	46.1	0.804	0.945	0.93	0.64	0.654	-2.2	-0.3	96	9999	9999
557	2	68.3425	2	2	2	2	2	2	2	2	2	2	2	1	2	2	2	2	2	2	2	1	2	2	2	2	3.04	0.603	-2.2	-0.6	89	27.37	0.776	-1.4	-0.1	99	0.547	1.054	38.73	0.764	0.698	0.745	0.754	0.778	-2.6	-0.7	91	9999	9999
558	1	59.9123	1	3	3	2	2	2	3	3	3	3	3	1	3	3	2	2	3	3	1	1	3	2	3	3	3.81	0.682	-1.8	-0.9	85	40.51	0.893	-0.9	-0.5	92	0.711	1.025	59.72	0.877	0.819	0.933	0.875	0.878	-1.9	-1.3	86	9999	9999
559	2	63.3233	2	2	2	2	2	2	2	2	2	2	2	1	1	2	2	2	2	2	1	1	2	2	2	1	2.58	0.546	-2.7	-1.3	79	19.42	0.602	-2.8	-1.7	75	0.452	0.707	28.33	0.693	0.648	0.722	0.704	9999	-3	-1.4	82	9999	9999
560	2	62.0301	1	2	2	2	1	2	2	2	2	2	2	2	2	2	2	2	2	1	2	1	2	2	2	1	4.02	0.862	0.1	1.5	124	33.144	0.916	-0.2	0.8	113	0.628	1.084	59.69	0.986	0.902	0.993	1.065	0.968	-0.6	1	112	9999	9999
561	2	74.8219	3	1	3	1	1	2	2	2	2	3	2	1	1	3	1	1	2	1	1	1	2	1	2	1	2.48	0.747	-0.9	1.2	121	32.34	0.946	0	1.8	130	0.655	1.094	9999	9999	9999	9999	9999	9999	9999	9999	9999	6	0.452
562	2	79.8959	2	2	2	2	2	2	2	2	1	3	2	1	1	2	2	2	1	1	1	1	2	1	2	2	3.06	0.653	-1.8	0.5	110	31.55	0.815	-1	1	118	0.578	0.961	50.11	0.858	0.75	0.784	0.958	0.924	-1.7	1	114	9999	9999
[truncated: 6 more columns]

## Sheet: SurveyStats
						N total (male/female) = 553 (78/475)	Age (68±12 / 68±13)	Ground truth hip, index osteoporosis									Groound truth min T score, Index osteoporosis
						Survey Question	Answered	Univariate analysis, linear regression (spearman)			Multiple logistic regression, Feed all 24 covariates						Univariate analysis, linear regression (spearman)			Multiple logistic regression
											Hosmer-Lemeshow Statistic ALL: 2.700 (P = 0.952) Hosmer-Lemeshow Statistic FEM: 0.626 (P = 1.000)									Hosmer-Lemeshow Statistic ALL: 9.345 (P = 0.314) Hosmer-Lemeshow Statistic: 3.484 (P = 0.900)
							N | yes total/yes female	P	R	Rsquare	N	Coefficient	SE	Wald statistic chi/quadrat	P	Odds ratio	P	R	Rsquare		Coefficient	SE	Wald statistic chi/quadrat	P	Odds ratio
						Q1 IBD
Power Analysis	G-Power freelance software	for logistic regression	Oddss ratio	1.5		total	544/44	0.912	0.00476	2.27e-05	211	0.858	1.307	0.431	0.511	2.359	0.84	0.00866	7.51e-05		-0.106	0.769	0.0191	0.89	0.899
			N	503		female	468/35	0.461	0.342	0.00117		-36.009	8688.71	1.72e-05	0.997	2.299e-16	0.742	0.0153	0.000234		-1.385	1.214	1.301	0.254	0.25
			Power	0.95
						Q2 RA
						total	523/103	0.51	0.0288	0.000832		-0.637	0.872	0.534	0.465	0.529	0.255	0.499	0.00249		-1.073	0.548	3.837	0.05	0.342
						female	450/86	0.673	0.0199	0.000398		-19.404	4726.81	1.69e-05	0.997	3.74e-09	0.509	0.0312	0.000973		-2.434	0.978	6.192	0.013	0.0877
						Q3 MAL
						total	485/9	0.811	0.0199	0.000118		-16.184	8968.26	3.26e-06	0.999	9.36e-08	0.489	0.0315	0.000992		-15.893	3299.24	2.32e-05	0.996	1.25e-07
						female	421/7	0.683	0.0199	0.000398		19.06	41121.4	2.15e-07	1	1.89493e+08	0.752	0.0154	0.000238		-16.225	5439.53	8.9e-06	0.998	8.99e-08
						Q4 RI
						total	538/44	0.487	0.03	0.000902		-1.115	1.35	0.683	0.409	0.328	0.123	0.0666	0.00258		0.907	0.708	1.644	0.2	2.478
						female	463/36	0.351	0.0434	0.00189		-42.54	9917.62	1.84e-05	0.997	3.351e-19	0.185	0.0618	0.00382		-0.411	1.349	0.0929	0.761	0.663
						Q5 LI
						total	538/18	0.662	0.0189	0.000356		1.952	1.747	1.249	0.264	7.044	0.145	0.063	0.00397		-0.464	1.135	0.167	0.683	0.629
						female	462/16	0.688	0.0187	0.00035		25.113	4726.81	2.82e-05	0.996	8.06353e+10	0.191	0.0609	0.00371		-0.575	1.688	0.116	0.733	0.563
						Q6 ED
						total	545/19	<0.001	0.197	0.039		5.265	1.496	12.381	<0.001	193.513	0.153	0.0163	0.00375		2.338	1.07	4.776	0.029	10.36
						female	469/17	<0.001	0.219	0.0479		6.28	2.38	6.96	0.008	533.925	0.087	0.079	0.00624		2.923	1.29	5.133	0.023	18.598
						Q7 Growth Ret
						total	543/6	0.449	0.0325	0.00106		-12.236	8968.26	1.86e-06	0.999	4.85e-06	0.403	0.0359	0.00129		-14.815	3299.24	2.02e-05	0.996	3.68e-07
						female	469/4	0.519	0.0298	0.000891							0.706	0.0174	0.000304
						Q8 Dev Ret
						total	537/4	0.535	0.0268	0.00072		53.535	20364.2	6.91e-06	0.998	1.778e+23	0.751	0.0137	0.000188		10.228	7377.32	1.92e-06	0.999	27680.5
						female	465/3	0.575	0.0261	0.000679							0.994	0.000367	1.37e-07
						Q9 PreMen
						total						-3.325	1.766	3.544	0.06	0.036					-0.209	0.618	0.114	0.735	0.812
						female	462/85	0.431	0.0367	0.00135		-4.795	3.072	2.436	0.119	0.00827	0.787	0.0126	0.000159		-0.0944	0.71	0.0177	0.894	0.91
						Q10 ProMen
						total						2.77	1.587	3.047	0.081	15.959					0.844	0.794	1.132	0.287	2.326
						female	445/36	0.814	0.112	0.000126		2.628	1.708	2.366	0.124	13.841	0.37	0.0426	0.00181		0.559	0.892	0.393	0.531	1.749
						Q11 Trans
						total	524/8	0.389	0.0377	0.00142		-13.483	8968.26	2.26e-06	0.999	1.39e-06	0.642	0.0203	0.000411		-15.051	3299.24	2.08e-05	0.996	2.91e-07
						female	457/4	0.524	0.0299	0.000894		23.899	41398.5	3.33e-07	1	2.39423e+10	0.699	0.0181	0.000328		-13.562	5439.53	6.22e-06	0.998	1.29e-06
						Q12 OP
						total	504/239	<0.001	0.162	0.0264		1.446	0.715	4.087	0.043	4.244	<0.001	0.357	0.127		1.903	0.419	20.672	<0.001	6.706
						female	436/213	0.001	0.157	0.0246		1.42	0.958	2.198	0.138	4.139	<0.001	0.355	0.126		1.934	0.502	14.859	<0.001	6.919
						Q13 BD
						total	467/117	0.103	0.0715	0.00571		0.606	0.734	0.681	0.409	1.833	<0.001	0.2013	0.0454		-0.0888	0.476	0.0348	0.852	0.915
						female	407/102	0.003	0.0735	0.0054		0.927	1.029	0.812	0.368	2.527	<0.001	0.295	0.464		-0.209	0.613	0.117	0.733	0.811
						Q14 CTD
						total	508/12	0.275	0.0485	0.00235		-14.822	3542.67	1.75e-05	0.997	3.66e-07	0.226	0.0538	0.00289		0.793	1.193	0.442	0.506	2.21
						female	441/9	0.327	0.0468	0.00219		-18.085	25321.9	5.1e-07	0.999	1.4e-08	0.546	0.0288	0.000831		-15.619	3805.87	1.68e-05	0.997	1.65e-07
						Q15 Cort
						total	526/64	0.221	0.0535	0.00286		-1.399	1.967	0.506	0.477	0.247	0.251	0.0501	0.00251		-0.0715	0.701	0.0104	0.919	0.931
						female	454/50	0.401	0.0395	0.00156		-17.591	8232.88	4.57e-06	0.998	2.29e-08	0.492	0.0323	0.00104		-1.545	1.18	1.713	0.191	0.213
						Q16 Anticonv
						total	529/16	0.211	0.0545	0.00297		-15.507	8968.26	2.99e-06	0.999	1.84e-07	0.349	0.0408	0.00167		17.531	3299.24	2.82e-05	0.996	4.10655e+07
						female	457/12	0.253	0.0536	0.00287		47.247	74534.6	4.02e-07	0.999	3.305e+20	0.94	0.00353	1.25e-05		32.52	10161.2	1.02e-05	0.997	132800000000000
						Q17 Height
						total	525/183	0.402	0.0366	0.00134		-0.518	0.697	0.551	0.458	0.596	0.105	0.0709	0.00503		-0.21	0.389	0.291	0.59	0.811
						female	453/157	0.481	0.0332	0.0011		-0.519	0.984	0.278	0.598	0.595	0.15	0.0677	0.00418		-0.266	0.487	0.299	0.585	0.766
						Q18 Immobil
						total	509/96	0.355	0.0411	0.00169		-0.433	0.865	0.25	0.617	0.649	0.451	0.0335	0.00112		0.132	0.511	0.0667	0.796	1.141
						female	438/81	0.248	0.0553	0.00305		-3.978	2.522	2.489	0.115	0.0187	0.357	0.0441	0.00195		-0.163	0.71	0.0528	0.818	0.85
						Q19 Fracture
						total	515/121	0.564	0.0255	0.000651		1.023	0.793	1.663	0.197	2.78	0.5	0.0298	0.000887		-0.0329	0.457	0.0052	0.943	0.968
						female	443/107	0.467	0.0346	0.00112		0.59	0.989	0.356	0.551	1.805	0.868	0.00792	6.28e-05		-0.46	0.584	0.621	0.431	0.631
						Q20 ThPTh
						total	533/164	0.199	0.0557	0.0031		1.449	0.622	5.433	0.02	4.258	0.156	0.0615	0.00379		0.0997	0.38	0.0688	0.793	1.105
						female	457/150	0.147	0.068	0.00462		0.734	0.911	0.649	0.421	2.083	0.349	0.0439	0.00193		-0.185	0.466	0.157	0.692	0.831
						Q21 SexHorm
						total	477/58	0.042	0.093	0.00846		-3.102	1.364	5.172	0.023	0.045	0.021	0.106	0.0112		-1.995	0.681	8.582	0.003	0.136
						female	414/53	0.04	0.101	0.0102		-4.359	1.988	4.806	0.028	0.0128	0.015	0.12	0.0144		-2.199	0.836	6.926	0.008	0.111
						Q22 Anticoag
						total	536/158	0.108	0.0695	0.00483		1.8	0.663	7.369	0.007	6.047	0.933	0.00361	1.31e-05		0.0989	0.406	0.0595	0.807	1.104
						female	462/124	0.135	0.0697	0.00486		1.296	0.897	2.087	0.149	3.655	0.928	0.00419	1.76e-05		-0.268	0.518	0.267	0.606	0.765
						Q23 CA
						total	536/87	0.277	0.047	0.00221		2.124	0.904	5.517	0.019	8.361	0.396	0.0367	0.00135		0.981	0.566	3.001	0.083	2.667
						female	462/79	0.318	0.0466	0.00217		3.373	1.256	7.21	0.007	29.16	0.459	0.0345	0.00119		1.526	0.644	5.615	0.018	4.602
						Q24 Family
						total	505/209	0.269	0.0492	0.00242		-0.207	0.632	0.108	0.743	0.813	0.568	0.0254	0.000648		0.0865	0.367	0.0556	0.814	1.09
						female	433/191	0.346	0.0454	0.00206		0.435	0.867	0.252	0.616	1.545	0.85	0.00911	8.31e-05		0.369	0.446	0.682	0.409	1.446
